# Supplementary material for: Pathway potency in methylation altered network reveals lung cancer branching evolution and hallmarks
Source: iScience. 2026 Jul 10;29(8):116730. doi: 10.1016/j.isci.2026.116730 (PMC13380764; doi:10.1016/j.isci.2026.116730)
Supplement: Table S2. The number of nodes and edges in corresponding networks for each sample and within each pathway, related to Figure 2 [file mmc2.xlsx]

## Sheet: Sheet1
Sample_ID	Sample_Nodes	Sample_Edges	hsa00010_nodes	hsa00010_edges	hsa00020_nodes	hsa00020_edges	hsa00030_nodes	hsa00030_edges	hsa00040_nodes	hsa00040_edges	hsa00051_nodes	hsa00051_edges	hsa00052_nodes	hsa00052_edges	hsa00053_nodes	hsa00053_edges	hsa00061_nodes	hsa00061_edges	hsa00062_nodes	hsa00062_edges	hsa00071_nodes	hsa00071_edges	hsa00100_nodes	hsa00100_edges	hsa00120_nodes	hsa00120_edges	hsa00130_nodes	hsa00130_edges	hsa00140_nodes	hsa00140_edges	hsa00190_nodes	hsa00190_edges	hsa00220_nodes	hsa00220_edges	hsa00230_nodes	hsa00230_edges	hsa00232_nodes	hsa00232_edges	hsa00240_nodes	hsa00240_edges	hsa00250_nodes	hsa00250_edges	hsa00260_nodes	hsa00260_edges	hsa00270_nodes	hsa00270_edges	hsa00280_nodes	hsa00280_edges	hsa00290_nodes
TCGA-05-4384-01A	10051	455202	100	253	40	155	40	80	42	62	49	89	53	77	29	35	21	28	60	90	66	119	46	61	23	27	25	38	57	79	58	295	43	69	207	379	1	0	109	194	62	103	58	98	85	162	81	193	6
TCGA-05-4390-01A	9838	446543	96	240	43	160	40	81	31	47	49	86	44	63	19	24	32	40	56	83	64	109	47	61	37	45	29	44	48	65	55	267	43	70	214	374	0	0	106	192	67	111	67	111	84	152	79	174	1
TCGA-05-4396-01A	9619	445802	94	246	40	155	36	75	31	45	42	72	37	51	15	18	21	28	53	81	59	111	47	61	27	33	24	38	45	65	56	278	40	62	186	331	1	0	109	191	49	83	54	90	74	143	72	184	1
TCGA-05-4405-01A	9217	414523	82	220	39	145	34	72	39	59	43	74	53	70	18	24	22	28	54	79	69	115	47	62	23	27	25	38	39	55	53	234	38	58	184	346	1	0	96	177	54	88	60	99	84	152	78	176	1
TCGA-05-4410-01A	9665	427196	83	224	40	155	34	72	35	52	50	85	47	65	14	18	26	33	52	78	71	115	41	52	26	31	25	38	41	57	55	254	41	65	208	374	1	0	108	193	59	95	60	99	87	162	77	170	1
TCGA-05-4415-01A	9158	403734	81	207	41	148	32	63	32	48	46	75	47	62	14	18	17	22	63	94	51	94	43	54	25	29	21	33	36	47	52	234	39	59	197	356	1	0	102	182	65	104	60	101	93	162	81	182	1
TCGA-05-4417-01A	9688	435597	82	213	40	155	37	71	36	55	47	80	41	55	18	25	26	33	53	79	72	116	46	58	17	20	26	39	36	50	53	256	44	70	199	351	1	0	99	184	51	84	57	95	80	152	80	176	1
TCGA-05-4424-01A	9666	431991	84	219	39	145	37	71	47	68	50	84	45	62	29	39	22	28	53	79	68	111	46	58	28	33	25	38	49	64	58	249	42	66	199	356	1	0	100	184	52	85	60	99	90	161	79	181	1
TCGA-05-4425-01A	9513	446086	86	234	39	145	38	77	36	54	45	83	49	69	23	28	19	27	55	84	66	118	48	62	25	30	24	41	43	58	51	245	40	62	199	363	1	0	108	198	60	99	52	87	86	162	77	190	1
TCGA-05-4427-01A	10081	453828	84	225	41	157	41	85	33	51	52	93	45	65	19	24	28	37	61	95	64	116	45	58	36	44	25	38	62	88	55	265	43	73	206	376	1	0	109	197	74	116	59	98	84	159	78	192	1
TCGA-05-4433-01A	10303	477335	95	248	44	161	43	88	48	75	53	92	58	83	29	40	25	33	60	94	72	129	47	62	19	23	25	38	50	71	52	227	45	73	211	377	1	0	112	203	55	93	59	100	89	162	78	191	6
TCGA-05-5420-01A	9646	429619	84	214	42	158	33	66	41	61	47	78	42	56	19	25	21	28	58	85	50	91	46	58	21	25	21	33	44	63	50	228	42	68	192	359	0	0	106	193	54	90	58	98	88	164	79	178	6
TCGA-05-5423-01A	9396	416733	83	220	40	155	40	80	39	58	52	90	43	59	24	29	22	28	52	80	70	122	47	62	23	27	26	39	30	43	55	232	39	59	200	371	1	0	104	187	54	88	62	100	82	147	81	186	1
TCGA-05-5425-01A	9639	426222	91	227	42	158	37	71	41	62	46	80	41	55	23	32	22	28	64	96	68	117	48	63	21	25	25	38	48	62	54	245	44	70	206	364	1	0	106	187	52	85	60	99	83	147	82	197	6
TCGA-05-5428-01A	9218	404937	86	236	40	146	35	73	51	77	49	84	57	77	27	37	22	28	53	78	59	102	45	59	23	27	25	38	58	77	56	245	39	59	196	347	1	0	108	193	57	91	56	93	91	167	78	173	1
TCGA-05-5429-01A	9673	439833	95	244	42	149	39	81	48	77	53	88	51	72	30	43	21	28	59	93	69	125	48	63	17	20	25	38	44	66	53	252	43	69	205	372	1	0	107	192	56	95	61	100	87	161	82	192	6
TCGA-05-5715-01A	8999	405295	76	205	40	146	35	69	45	71	50	84	48	66	24	32	21	28	55	80	45	86	45	59	27	33	20	33	49	67	57	267	37	57	185	329	1	0	106	188	55	88	56	95	80	147	80	177	1
TCGA-35-5375-01A	8879	395166	84	204	39	145	31	61	50	76	49	81	51	70	26	36	18	23	58	85	59	100	48	63	17	20	26	39	59	83	55	242	39	60	210	369	0	0	101	180	53	86	57	94	77	138	75	169	6
TCGA-38-4631-01A	9834	465466	81	211	40	155	35	70	41	61	47	83	51	67	20	26	25	36	53	87	60	107	44	57	27	36	29	44	53	73	60	286	43	70	192	356	1	0	108	199	65	106	55	93	86	160	80	180	1
TCGA-38-4632-01A	9550	432434	87	229	40	155	34	72	43	65	50	85	57	76	18	24	22	28	57	83	67	110	45	58	17	20	21	33	47	63	57	292	38	58	215	391	7	7	102	188	47	79	62	103	89	162	76	170	6
TCGA-38-4632-11A	9248	417103	79	215	40	146	38	77	38	56	47	80	49	66	23	30	22	28	57	84	61	102	48	63	23	27	25	38	43	57	51	222	36	54	206	374	1	0	101	181	53	86	56	93	87	155	79	177	1
TCGA-38-6178-01A	9421	421104	82	220	41	156	38	77	44	65	45	77	52	73	22	31	22	28	55	84	68	117	44	57	23	27	25	38	31	45	55	243	35	53	195	353	1	0	100	180	52	85	60	99	91	168	80	192	1
TCGA-38-7271-01A	9076	404396	73	188	40	155	33	66	33	49	42	74	41	54	14	18	21	26	52	78	52	89	42	53	21	25	21	33	39	52	54	225	36	57	193	355	1	0	107	190	50	83	60	99	86	158	76	170	1
TCGA-38-A44F-01A	9308	414898	79	208	40	155	33	66	43	66	47	80	49	64	22	31	22	28	55	82	56	96	48	63	21	25	25	38	47	65	51	222	38	60	197	365	1	0	102	180	57	93	60	99	85	157	70	155	1
TCGA-44-2655-11A	9369	423661	82	218	39	145	38	77	47	70	43	74	52	69	29	40	22	28	56	88	62	103	45	58	23	27	24	38	49	70	53	234	39	59	195	359	1	0	99	179	57	97	61	101	88	163	78	173	1
TCGA-44-2656-01A	9609	424240	92	227	42	158	34	72	38	56	47	79	53	72	18	24	22	28	52	78	61	102	45	58	17	20	25	38	45	60	55	238	38	58	207	371	1	0	99	179	54	88	56	93	85	153	77	166	6
TCGA-44-2656-01B	9306	415911	83	221	39	150	34	72	33	49	47	81	53	73	14	18	22	28	52	78	56	96	42	53	20	24	25	38	42	59	52	234	36	57	207	369	1	0	104	186	59	96	56	94	87	158	73	158	6
TCGA-44-2662-11A	9396	424155	85	218	40	146	33	66	40	58	45	79	53	69	20	27	22	28	56	88	65	108	41	53	21	25	24	37	48	65	54	254	39	59	203	376	1	0	105	192	51	85	60	99	97	171	75	171	1
TCGA-44-2665-01A	9623	438779	92	239	40	155	34	72	44	64	53	91	56	78	23	28	22	28	62	90	65	109	47	62	21	25	25	38	48	66	57	260	38	58	196	369	1	0	99	179	54	89	63	104	91	169	77	173	1
TCGA-44-2665-01B	9147	416355	84	217	40	155	33	66	42	61	50	84	51	67	20	27	22	28	54	80	61	103	47	62	17	20	25	38	41	54	53	234	38	55	192	358	1	0	97	173	53	85	60	99	88	160	72	173	1
TCGA-44-2665-11A	9455	428702	81	220	39	145	34	72	41	61	46	79	49	66	20	26	22	28	57	84	61	102	48	63	21	25	24	37	48	68	54	254	36	54	199	370	1	0	102	182	52	84	57	95	89	162	75	171	1
TCGA-44-2666-01A	9278	425822	81	214	40	155	34	72	34	51	49	83	54	73	14	18	22	28	59	89	55	103	47	62	17	20	25	38	44	64	54	254	38	58	201	370	1	0	101	183	61	100	60	99	88	157	76	184	6
TCGA-44-2666-01B	9112	416820	80	218	40	155	34	72	49	71	47	80	58	79	30	38	22	28	60	89	55	103	47	62	23	27	25	38	52	75	53	234	39	59	186	348	1	0	104	182	65	109	56	93	80	143	75	180	1
TCGA-44-2668-01A	9419	424270	82	218	40	155	34	72	41	62	47	79	53	71	19	25	22	28	53	79	55	95	46	58	17	20	25	38	40	55	51	220	36	54	196	365	1	0	105	186	52	83	60	99	88	163	78	171	1
TCGA-44-2668-11A	9360	422469	82	223	40	155	34	72	32	48	45	79	48	65	14	18	22	28	56	88	58	97	46	58	21	25	21	33	49	68	55	281	36	54	201	374	1	0	104	186	54	89	60	99	87	165	75	171	1
TCGA-44-3917-01A	9819	444851	88	224	42	158	36	76	52	75	50	83	53	71	30	38	22	28	56	83	53	91	49	63	22	28	21	33	45	62	57	265	38	62	216	393	0	0	110	198	55	93	59	98	77	140	77	171	1
TCGA-44-3917-01B	9975	446898	98	238	42	158	36	75	54	79	48	80	53	74	36	46	22	28	59	85	55	95	49	63	29	36	21	33	56	78	55	263	41	68	227	396	7	7	108	194	64	103	66	110	87	158	79	172	1
TCGA-44-3918-01A	9720	433385	93	230	41	148	34	72	53	77	50	85	56	78	31	39	22	28	52	78	61	102	45	58	21	25	25	38	50	71	56	239	36	57	211	381	1	0	108	193	59	96	56	93	82	151	76	170	1
TCGA-44-3918-01B	9608	432641	84	219	41	148	34	72	43	66	50	84	57	76	20	27	22	28	55	80	62	103	48	63	21	25	21	33	55	78	53	234	38	58	204	380	1	0	100	182	60	96	60	99	83	147	77	171	1
TCGA-44-4112-01A	9499	425630	88	232	42	158	38	77	37	55	47	79	53	71	23	30	22	28	52	78	60	103	47	62	23	27	25	38	37	49	54	254	39	59	180	337	1	0	97	178	52	84	56	93	88	158	75	168	1
TCGA-44-4112-01B	9534	427455	85	216	42	158	33	66	47	71	47	80	56	73	26	36	22	28	54	80	55	95	46	59	23	27	25	38	51	72	56	239	38	58	194	354	1	0	107	190	57	93	56	93	81	153	72	173	1
TCGA-44-5643-01A	9862	449752	90	216	42	158	31	61	54	84	51	85	57	82	30	42	28	38	61	98	63	110	48	62	17	20	21	33	60	83	56	246	35	52	210	376	1	0	101	185	61	104	67	109	86	155	80	183	1
TCGA-44-5644-01A	9899	443024	99	246	42	150	40	81	37	55	50	87	49	69	20	26	18	23	58	84	50	89	48	62	25	30	21	33	50	70	56	271	38	62	202	369	1	0	111	194	57	96	59	97	77	141	77	174	1
TCGA-44-5645-01A	9877	443778	93	222	42	158	38	75	41	61	48	82	48	63	22	31	21	28	60	90	62	113	48	61	23	27	25	38	42	61	56	246	35	55	193	350	1	0	105	188	55	89	58	98	84	156	80	187	1
TCGA-44-5645-01B	9631	432833	86	227	40	155	38	77	48	73	47	80	54	72	31	43	22	28	57	84	60	102	47	62	23	27	26	39	53	75	55	238	38	58	199	373	1	0	100	180	59	97	58	95	84	152	72	182	1
TCGA-44-5645-11A	9390	421379	75	197	39	145	33	66	41	62	44	75	45	59	20	26	22	28	57	84	67	110	46	58	23	27	25	38	38	55	53	234	36	54	200	357	1	0	100	180	56	84	58	93	85	157	78	176	1
TCGA-44-6144-11A	9489	432976	82	225	39	145	38	77	41	62	45	79	49	66	22	31	22	28	57	84	60	101	48	63	21	25	24	37	43	61	51	233	38	58	205	370	1	0	101	183	54	90	61	101	89	169	76	175	1
TCGA-44-6145-01A	9557	427196	87	228	40	155	36	76	57	83	50	84	49	69	37	46	21	28	56	83	50	91	49	63	19	23	25	38	56	83	56	244	35	55	206	368	1	0	109	192	51	85	58	98	87	164	75	172	6
TCGA-44-6145-11A	9473	429441	80	218	40	155	34	72	37	57	42	75	45	61	20	26	22	28	57	84	61	102	48	63	21	25	24	37	43	61	51	222	36	54	200	372	1	0	99	177	51	81	57	95	83	150	75	171	1
TCGA-44-6146-01A	10379	482141	93	246	40	155	41	84	53	84	53	94	49	72	35	50	23	33	60	94	69	126	46	61	26	32	24	38	61	92	55	267	45	74	213	378	1	0	115	205	56	91	62	102	89	166	82	195	6
TCGA-44-6146-01B	10601	490320	101	255	40	155	41	84	51	82	53	94	60	86	35	50	21	28	59	91	69	125	46	61	35	43	24	37	69	100	56	290	42	69	221	394	7	7	116	209	60	99	64	107	90	164	82	202	6
TCGA-44-6146-11A	9430	425199	81	212	39	145	37	71	33	49	46	79	47	62	18	24	22	28	57	84	60	102	42	56	23	27	24	38	45	62	53	234	37	55	204	378	1	0	105	186	57	92	61	101	85	155	78	176	1
TCGA-44-6147-01A	10062	443400	92	226	42	158	39	74	49	76	51	85	53	71	32	43	21	28	57	84	61	105	43	56	23	27	25	38	56	78	55	254	38	62	203	362	1	0	107	192	63	106	61	103	85	157	75	168	1
TCGA-44-6147-01B	9505	424631	87	207	42	158	33	66	40	60	47	80	53	71	19	25	22	28	56	83	55	95	46	59	23	27	25	38	40	58	56	230	42	66	207	372	1	0	107	190	62	105	60	99	91	167	71	172	1
TCGA-44-6147-11A	9470	425775	79	217	39	145	38	77	34	52	45	76	45	61	23	30	22	28	56	88	62	103	46	58	23	27	25	38	46	64	54	259	39	59	201	375	1	0	99	179	61	100	63	103	87	156	78	176	1
TCGA-44-6148-01A	9890	449590	90	234	39	145	40	80	46	73	51	88	56	81	28	39	21	28	55	86	64	110	48	63	21	25	30	45	55	79	53	258	40	62	201	367	1	0	105	193	62	105	57	94	83	155	71	167	1
TCGA-44-6148-11A	9680	436515	83	221	39	145	38	77	48	71	44	75	51	68	29	40	22	28	58	93	67	116	47	62	22	25	25	38	44	63	52	233	39	59	202	381	1	0	103	187	66	108	60	99	88	155	79	187	1
TCGA-44-6774-01A	9901	445903	83	212	40	155	39	75	34	52	49	87	41	55	18	25	21	28	57	84	55	97	46	58	19	23	25	38	48	66	56	279	39	64	193	342	1	0	102	184	56	93	58	99	78	148	77	179	6
TCGA-44-6775-01A	9730	431855	87	229	40	155	38	77	41	61	44	73	45	62	22	31	21	28	57	84	61	105	48	61	17	20	25	38	36	51	55	238	39	63	192	344	1	0	101	183	60	101	58	98	91	163	75	168	1
TCGA-44-6775-01C	9524	424753	81	211	40	155	37	71	52	76	48	80	46	61	38	48	22	28	56	83	55	95	46	59	23	27	25	38	55	76	52	233	40	59	209	368	1	0	109	191	57	93	60	98	87	162	72	173	1
TCGA-44-6776-01A	9486	435156	82	215	42	158	37	73	46	71	48	85	44	61	27	37	22	28	55	84	61	110	46	61	28	33	25	38	55	80	54	242	44	70	192	336	1	0	101	183	55	88	63	104	87	155	80	190	1
TCGA-44-6777-01A	9519	422835	92	235	42	158	36	76	38	56	50	88	53	71	18	24	22	28	56	83	62	104	45	58	22	26	25	38	40	56	53	234	39	59	204	368	1	0	105	188	53	87	63	103	86	155	72	159	6
TCGA-44-6778-01A	10629	480889	95	231	42	149	35	70	48	77	57	104	60	83	25	36	20	27	58	88	56	106	51	67	29	36	21	33	70	102	57	281	40	66	204	366	1	0	111	193	61	104	63	105	87	159	81	192	6
TCGA-44-6778-11A	9341	417252	78	207	39	145	33	66	37	57	45	76	44	58	20	26	22	28	56	88	66	109	46	58	23	27	25	38	44	61	51	222	39	59	193	357	1	0	99	179	64	103	60	99	86	158	77	175	1
TCGA-44-6779-01A	9176	409261	82	204	40	152	38	77	34	52	54	95	48	66	14	18	22	28	52	78	63	107	48	63	12	14	25	38	30	42	48	239	37	56	200	358	1	0	111	196	49	83	60	98	83	147	76	164	1
TCGA-44-7659-01A	8768	387429	76	207	39	145	33	66	39	59	46	79	47	62	18	24	21	28	54	80	54	98	45	58	23	27	21	33	36	51	51	222	36	53	176	322	1	0	98	174	53	85	52	88	87	155	70	165	1
TCGA-44-7660-01A	10806	488675	103	258	43	160	40	80	54	82	55	95	55	78	36	50	26	33	64	96	78	132	47	62	24	30	25	38	69	101	63	292	44	72	224	395	6	8	121	212	73	115	72	116	88	160	86	206	6
TCGA-44-7661-01A	9676	432859	80	220	40	155	40	81	33	49	49	86	43	59	19	24	22	28	52	78	61	102	46	58	21	25	25	38	43	61	52	233	40	65	206	362	1	0	106	187	59	96	63	104	90	165	75	165	1
TCGA-44-7662-01A	9941	437217	97	242	42	158	40	81	38	56	47	81	45	64	24	29	21	27	56	83	65	107	45	58	21	25	25	38	46	64	55	238	42	66	216	385	1	0	109	194	60	99	64	105	95	174	81	180	6
TCGA-44-7667-01A	10351	466630	95	245	39	145	36	76	33	51	53	95	51	71	14	18	21	28	58	89	59	103	46	58	41	50	21	33	56	74	55	277	45	74	202	366	1	0	108	190	76	125	58	97	78	152	79	180	6
TCGA-44-7669-01A	10567	466592	101	240	41	148	41	85	51	74	57	98	61	86	24	34	31	39	59	89	73	120	49	63	29	36	25	38	72	101	60	268	49	80	211	383	17	20	107	193	77	131	67	111	88	156	80	179	6
TCGA-44-7670-01A	9705	431030	85	217	40	155	35	69	48	71	52	89	46	63	27	34	21	28	57	84	67	115	47	62	29	36	25	38	64	83	54	247	40	62	183	341	1	0	107	195	67	110	55	92	79	149	74	175	1
TCGA-44-7671-01A	9959	455155	93	234	44	161	41	84	41	61	51	90	50	70	22	31	22	28	59	89	64	114	45	58	31	38	25	38	47	67	54	240	44	70	200	367	1	0	106	191	57	97	60	99	91	164	81	195	1
TCGA-44-7672-01A	9657	429441	88	219	42	158	37	71	38	61	47	79	41	55	25	34	21	28	55	81	53	96	45	57	20	24	25	38	44	63	50	219	35	55	199	362	1	0	109	194	54	90	57	97	87	171	77	179	6
TCGA-44-8117-01A	8963	397093	84	229	39	140	40	82	39	57	51	87	42	58	23	30	18	21	58	86	62	108	45	57	23	27	25	38	49	70	55	245	32	47	185	345	1	0	100	182	49	81	57	92	93	169	84	201	6
TCGA-44-8119-01A	11626	530453	108	271	45	162	40	81	38	56	61	114	61	92	19	24	29	40	60	90	76	135	57	73	36	44	24	38	79	115	68	329	45	76	228	412	11	13	110	202	80	134	82	133	101	185	90	212	6
TCGA-44-8120-01A	9830	435764	83	221	42	150	36	76	42	67	47	79	48	65	22	31	26	33	55	83	68	113	45	58	12	14	25	38	51	72	53	250	42	66	211	374	1	0	103	187	63	102	62	102	88	160	76	167	6
TCGA-44-A479-01A	9735	429125	85	216	42	158	39	75	43	66	50	88	47	65	25	36	27	33	55	82	59	97	46	58	26	31	21	33	57	82	55	238	43	69	209	378	1	0	109	194	58	100	64	104	91	164	80	179	6
TCGA-44-A47A-01A	8895	393091	78	215	40	155	34	72	45	70	47	80	50	67	24	35	22	28	54	79	57	100	45	58	23	27	22	34	51	75	53	234	39	59	189	341	1	0	101	183	50	81	58	96	76	135	76	178	1
TCGA-44-A47B-01A	9406	425493	87	232	40	155	39	81	34	52	50	86	51	69	18	24	17	22	60	89	68	119	48	63	27	33	26	39	45	64	52	233	42	64	198	357	1	0	102	184	50	79	63	106	81	145	74	183	1
TCGA-44-A47G-01A	9308	414659	76	200	40	155	33	66	47	71	43	74	44	58	26	36	21	26	55	82	52	89	46	58	20	24	21	33	50	70	55	238	40	64	205	363	1	0	109	194	49	80	60	99	93	176	77	174	6
TCGA-44-A4SS-01A	9202	407750	82	212	40	155	33	66	49	75	47	81	54	70	28	40	22	28	57	84	55	95	42	53	17	20	25	38	51	70	51	222	34	52	196	344	1	0	101	179	52	86	60	99	85	158	74	165	1
TCGA-44-A4SU-01A	9770	432246	95	228	43	150	39	75	46	70	56	96	49	69	26	36	22	28	56	83	58	101	48	63	29	34	21	33	43	61	53	258	44	70	199	361	1	0	108	193	60	99	59	98	87	155	79	174	1
TCGA-49-4487-01A	9385	418210	78	205	40	155	33	66	33	49	46	79	43	59	14	18	22	28	55	82	67	110	46	58	17	20	25	38	30	41	53	234	37	57	198	368	1	0	105	186	52	86	61	100	87	162	78	171	1
TCGA-49-4488-01A	9778	429992	84	219	41	157	39	80	49	71	53	91	52	71	33	42	21	28	54	79	53	97	43	57	23	27	25	38	49	66	53	236	40	66	212	384	7	7	109	194	64	103	54	92	78	149	77	175	1
TCGA-49-4490-01A	9585	424096	78	206	39	145	33	66	47	72	49	86	48	65	22	31	22	28	57	84	57	100	45	60	23	27	25	38	48	68	56	239	38	58	202	356	1	0	102	184	53	85	63	104	88	163	77	174	1
TCGA-49-4512-01A	9268	413806	78	206	40	155	37	71	42	62	49	86	49	64	22	31	22	28	57	84	63	107	44	57	23	27	22	34	41	58	53	234	39	59	202	370	1	0	109	194	58	98	64	106	86	157	80	184	1
TCGA-49-4514-01A	9592	432988	86	219	40	155	37	71	42	65	46	80	46	61	25	36	22	28	62	92	67	116	48	62	15	18	21	33	53	70	53	226	44	70	208	369	1	0	98	181	51	83	63	103	90	162	81	197	6
TCGA-49-6742-01A	10320	461525	101	241	42	158	35	70	45	70	52	91	54	71	24	35	26	33	62	94	75	128	49	63	21	25	25	38	60	86	58	271	44	71	221	388	1	0	112	202	66	108	69	114	90	164	84	195	6
TCGA-49-6743-01A	9676	435968	77	212	40	155	38	77	45	67	47	81	48	65	26	36	22	28	56	83	60	101	49	63	17	20	21	33	45	63	51	245	37	57	203	373	1	0	101	184	51	85	60	99	87	159	78	171	1
TCGA-49-6744-01A	9641	429233	88	220	42	158	33	66	38	56	50	88	43	59	18	24	22	28	56	83	61	103	46	58	17	20	25	38	50	71	55	267	41	65	208	382	1	0	111	198	54	88	63	104	87	162	78	171	1
TCGA-49-6745-01A	8912	400423	79	206	40	155	33	66	33	49	46	79	43	59	14	18	22	28	52	78	58	99	46	58	17	20	25	38	26	36	52	217	38	58	190	341	1	0	100	180	59	96	56	93	82	145	78	171	1
TCGA-49-6745-11A	9605	433966	81	210	39	145	37	71	41	61	47	80	47	62	22	31	21	28	56	85	56	98	48	63	23	27	24	38	42	60	53	226	35	55	197	356	1	0	100	180	56	94	59	100	84	156	75	173	1
TCGA-49-6761-01A	9120	415529	81	218	40	155	34	72	33	49	46	80	53	71	14	18	22	28	52	78	62	106	46	58	17	20	25	38	34	49	54	240	39	59	191	351	1	0	104	188	53	88	56	93	86	155	79	174	1
TCGA-49-6767-01A	9568	418884	85	228	40	155	36	75	37	55	49	87	48	65	19	23	21	26	56	82	57	98	42	53	22	26	25	38	41	55	53	232	41	62	213	374	1	0	110	196	66	105	60	97	90	157	81	179	6
TCGA-49-AAQV-01A	9557	431941	78	209	40	155	38	77	41	63	42	74	47	63	23	33	22	28	56	83	55	95	45	57	15	18	25	38	40	58	57	257	36	57	199	366	1	0	104	185	48	80	60	99	88	164	76	170	1
TCGA-49-AAR0-01A	9973	446952	89	231	41	148	40	80	47	71	46	79	48	65	29	41	22	28	57	84	66	109	49	63	28	33	21	33	57	80	57	286	42	66	210	385	1	0	108	193	63	106	60	99	88	163	80	176	1
TCGA-49-AAR2-01A	11255	515154	106	266	46	162	46	94	55	86	58	104	56	81	34	47	32	43	60	96	82	140	48	63	40	49	24	37	83	123	62	305	48	79	224	402	7	7	112	195	75	122	67	114	93	181	86	210	6
TCGA-49-AAR3-01A	9563	431929	77	204	40	155	33	66	39	56	47	80	54	71	24	29	22	28	55	82	52	90	42	53	15	18	25	38	52	69	56	259	36	57	210	379	1	0	108	196	54	88	58	93	91	168	77	174	6
TCGA-49-AAR4-01A	9757	437330	80	201	40	155	33	66	42	67	48	79	47	62	23	32	22	29	56	83	52	92	46	58	20	24	25	38	58	83	55	281	38	62	204	359	1	0	105	186	53	88	58	98	85	162	75	173	1
TCGA-49-AAR9-01A	9941	465436	81	217	43	160	31	61	39	57	51	90	56	79	21	25	19	28	60	90	52	100	48	62	30	37	25	38	61	85	60	283	37	56	202	357	1	0	115	205	59	98	61	104	83	156	80	188	1
TCGA-49-AARE-01A	9705	440371	86	220	36	151	33	66	31	47	47	81	48	63	14	18	22	28	62	99	66	113	48	62	17	20	21	33	41	60	58	269	37	57	208	369	1	0	113	201	60	99	60	99	86	154	81	187	1
TCGA-49-AARN-01A	9429	434724	79	207	40	155	33	66	45	68	43	75	49	64	27	36	22	29	53	79	47	89	48	63	21	25	25	38	51	75	54	254	36	56	185	333	1	0	108	188	58	96	54	92	77	142	74	170	1
TCGA-49-AARO-01A	9867	444805	79	210	40	155	33	66	43	66	45	79	48	63	22	31	22	28	57	84	52	90	46	59	21	25	25	38	59	83	54	254	39	64	211	374	1	0	110	195	64	104	62	103	86	156	79	179	6
TCGA-49-AARQ-01A	9178	405586	77	203	37	144	38	75	41	63	44	75	47	64	26	37	22	29	58	84	48	87	48	63	23	27	21	33	48	68	49	248	37	54	180	330	0	0	99	177	58	92	53	87	79	142	71	163	1
TCGA-49-AARR-01A	9734	438338	82	209	40	155	35	66	42	65	44	75	53	69	25	36	22	28	55	89	58	98	48	63	23	27	25	38	57	80	58	278	39	58	207	378	1	0	114	198	51	85	60	99	88	160	78	169	1
TCGA-4B-A93V-01A	10295	477169	105	254	42	158	41	85	37	55	51	85	53	75	24	29	26	34	60	90	65	114	48	63	29	36	25	38	42	59	60	269	45	74	194	362	1	0	103	188	69	106	62	104	84	157	84	188	1
TCGA-50-5044-01A	9308	420698	80	218	41	156	38	77	33	49	47	80	50	67	19	24	22	28	54	86	61	102	47	62	17	20	25	38	29	35	51	222	39	59	202	378	1	0	105	186	57	97	53	87	88	153	77	166	6
TCGA-50-5045-01A	9419	417575	85	208	42	158	33	66	39	59	46	80	46	61	18	24	16	20	57	84	49	85	42	53	17	20	25	38	40	55	52	233	38	58	206	378	1	0	104	185	54	88	60	99	89	163	78	171	1
TCGA-50-5049-01A	9537	423839	75	201	40	155	33	66	33	49	48	80	41	55	14	18	21	26	55	82	52	89	46	58	17	20	25	38	34	46	55	269	42	66	201	363	1	0	106	189	58	98	60	99	85	162	78	171	1
TCGA-50-5051-01A	9702	437193	94	240	43	160	39	84	50	72	61	101	55	74	26	33	22	28	56	84	62	107	48	62	23	27	25	38	63	89	58	274	42	64	209	374	1	0	108	193	59	99	59	97	86	164	80	196	6
TCGA-50-5055-01A	9272	413632	79	198	40	155	33	66	41	62	45	79	43	59	19	25	21	26	57	84	52	89	45	57	20	24	21	33	45	63	51	222	32	48	196	363	1	0	99	177	50	80	63	104	85	157	76	170	1
TCGA-50-5066-01A	9423	417642	82	202	42	158	33	66	41	63	47	81	41	55	20	28	22	28	55	82	60	101	42	53	17	20	25	38	48	67	54	221	42	65	198	359	1	0	105	186	48	80	60	99	86	157	79	175	6
TCGA-50-5066-02A	9978	431212	94	243	43	149	40	81	47	70	49	84	54	78	31	39	22	28	57	83	73	121	46	61	23	27	25	38	50	71	57	246	43	69	211	373	1	0	106	190	55	88	63	104	89	161	79	174	1
TCGA-50-5068-01A	9343	420844	83	205	42	158	33	66	38	56	47	80	46	61	19	23	22	28	58	88	57	103	46	58	17	20	25	38	34	47	54	214	40	64	205	368	1	0	107	191	48	80	56	93	83	153	79	180	6
TCGA-50-5072-01A	9993	452391	95	231	42	158	35	69	46	68	46	80	63	81	23	31	22	28	57	87	75	129	49	63	17	20	24	38	56	78	59	284	43	69	209	372	1	0	113	202	57	94	61	101	91	163	83	191	1
TCGA-50-5930-01A	9621	429823	90	237	43	159	34	72	37	57	52	91	48	65	15	20	22	28	61	90	54	94	49	63	17	20	21	33	39	54	55	238	41	65	201	361	1	0	101	184	47	77	59	98	90	167	80	176	6
TCGA-50-5930-11A	9233	415939	81	222	39	145	34	72	38	56	47	80	48	65	19	23	22	28	56	88	62	103	45	58	21	25	25	38	39	53	53	234	33	49	214	378	1	0	106	187	54	89	60	99	89	169	75	171	1
TCGA-50-5931-01A	10621	504786	88	230	42	158	39	78	50	77	47	82	51	69	35	48	27	38	58	88	68	119	48	62	22	28	32	50	67	95	66	298	45	77	224	393	0	0	120	212	66	110	63	104	89	168	80	193	6
TCGA-50-5931-11A	9276	421880	78	213	39	145	34	72	33	49	44	75	46	62	14	18	22	28	55	82	60	101	46	58	23	27	25	38	33	46	53	253	40	60	195	361	1	0	99	177	55	90	60	99	88	163	77	166	1
TCGA-50-5932-01A	9857	457079	91	235	41	157	38	77	31	46	53	91	49	69	19	24	22	28	59	89	66	116	47	62	27	32	25	38	42	58	55	263	44	70	209	370	1	0	114	200	55	88	60	99	85	155	83	200	1
TCGA-50-5932-11A	9442	422912	85	219	39	145	37	71	38	58	43	76	44	58	22	31	22	28	60	94	60	101	48	63	23	27	25	38	44	62	52	233	38	55	193	358	1	0	100	180	56	84	56	93	83	150	77	175	1
TCGA-50-5933-01A	9817	442822	83	226	40	155	38	77	40	59	50	85	48	65	23	30	22	28	57	83	63	107	45	58	27	32	25	38	50	66	50	221	41	65	210	380	1	0	112	198	62	101	63	105	91	172	77	172	6
TCGA-50-5933-11A	9459	426826	79	210	40	155	37	71	35	53	41	70	43	56	23	30	22	28	59	89	58	104	44	57	23	27	24	38	46	62	55	251	38	58	199	372	1	0	101	183	55	89	61	101	91	170	80	188	1
TCGA-50-5935-01A	8874	397797	76	215	39	145	34	72	39	56	47	80	42	57	18	24	22	28	57	84	51	90	45	60	23	27	21	33	40	53	54	254	35	53	179	332	1	0	100	178	53	87	56	93	84	149	79	181	1
TCGA-50-5935-11A	9403	419763	79	215	39	145	39	74	41	61	44	73	44	58	22	31	21	28	56	83	56	98	45	58	23	27	26	39	41	58	53	234	36	56	197	346	1	0	99	179	59	95	59	100	86	162	72	163	1
TCGA-50-5936-01A	9355	427027	80	217	39	145	32	67	40	62	45	75	45	61	20	26	22	28	55	82	63	107	47	62	12	14	25	38	41	60	58	257	42	66	203	358	1	0	106	189	54	92	56	93	89	160	77	165	1
TCGA-50-5936-11A	9352	420798	84	225	38	140	37	71	38	56	47	80	46	61	23	30	22	28	57	84	62	103	46	58	23	27	25	38	42	59	56	239	36	54	203	365	1	0	100	180	54	89	56	93	89	167	76	171	1
TCGA-50-5939-01A	9327	420952	85	226	43	159	34	72	43	65	49	83	51	69	19	25	22	28	56	91	60	101	48	62	15	18	25	38	40	57	56	221	35	53	205	360	1	0	107	190	54	90	57	93	88	158	74	164	1
TCGA-50-5939-11A	9299	416079	82	213	40	146	38	77	31	47	45	76	45	61	19	24	22	28	57	84	60	101	44	57	23	27	25	38	38	52	56	239	37	55	205	381	1	0	101	181	55	90	60	99	85	162	79	177	1
TCGA-50-5942-01A	9071	411133	78	206	42	158	37	71	38	56	44	75	45	59	23	30	22	28	59	89	55	103	48	63	23	27	21	33	42	60	53	232	38	58	185	349	1	0	104	185	53	84	63	103	84	147	76	181	1
TCGA-50-5944-01A	9880	457876	83	230	42	156	40	81	37	56	54	99	55	80	21	27	20	27	59	89	61	112	48	62	24	30	26	39	35	48	54	250	39	61	209	379	1	0	111	204	61	100	62	105	83	149	82	199	1
TCGA-50-5946-01A	10474	456546	105	252	43	151	40	81	45	69	56	96	52	75	23	33	26	33	62	96	73	117	51	64	21	25	25	38	66	92	60	268	43	69	222	394	1	0	110	195	69	115	66	111	92	169	78	174	6
TCGA-50-5946-02A	10775	465497	106	251	45	151	39	75	44	65	49	89	48	68	29	40	24	32	64	100	69	122	46	61	31	38	26	39	58	84	66	276	48	80	209	367	1	0	115	201	68	112	79	128	91	167	88	199	6
TCGA-50-6590-01A	9352	410705	76	202	40	155	33	66	39	59	50	85	45	62	19	23	21	26	56	83	52	89	42	53	17	20	25	38	35	47	52	233	40	59	188	336	0	0	104	186	53	86	56	93	84	148	79	175	6
TCGA-50-6591-01A	9658	436841	72	197	41	148	37	70	30	46	47	81	48	62	19	24	18	23	56	83	42	80	45	61	26	31	24	38	48	64	62	288	41	67	201	351	1	0	106	187	60	100	53	88	70	133	76	170	1
TCGA-50-6592-01A	9636	438548	80	218	40	155	36	75	46	72	48	82	52	72	24	35	22	28	54	86	60	101	45	57	10	12	20	32	56	79	56	246	38	58	213	375	1	0	104	185	56	93	56	93	91	160	78	178	6
TCGA-50-6593-01A	9514	423636	83	224	40	155	38	77	42	62	47	81	43	59	22	31	22	28	57	83	66	109	44	58	23	27	25	38	46	67	53	250	42	64	206	380	1	0	99	179	53	88	60	99	87	157	78	171	1
TCGA-50-6594-01A	9416	432765	83	224	41	157	34	72	37	55	47	85	42	59	19	23	21	28	52	78	60	105	45	58	23	27	25	38	31	44	51	222	38	60	180	336	1	0	99	183	50	82	57	97	83	149	74	162	1
TCGA-50-6595-01A	9378	423401	80	218	39	145	34	72	37	55	48	85	46	66	19	23	21	28	53	84	55	97	46	59	15	18	25	38	41	56	53	234	36	56	189	348	1	0	100	180	57	97	61	102	86	163	72	171	6
TCGA-50-6597-01A	8991	402021	76	205	39	145	35	72	33	51	42	72	41	55	15	20	22	28	60	89	57	103	46	59	24	28	21	33	33	47	50	221	33	49	201	361	0	0	101	181	50	79	56	93	78	137	77	187	1
TCGA-50-6673-01A	10029	448430	85	231	42	158	42	84	47	75	52	90	51	72	29	41	21	28	59	85	57	102	48	63	27	33	25	38	49	72	53	257	42	69	202	360	1	0	103	187	51	84	64	109	78	144	73	175	1
TCGA-50-7109-01A	9908	443497	95	244	43	160	38	77	36	54	52	88	48	65	20	26	22	28	56	83	65	108	46	59	23	27	25	38	49	68	54	242	42	66	213	378	1	0	111	195	59	96	61	100	87	156	74	168	1
TCGA-50-8457-01A	9190	412546	80	216	39	145	34	72	41	63	47	80	49	66	20	28	17	22	53	79	53	92	45	58	23	27	25	38	42	59	51	237	39	59	194	362	1	0	106	189	55	90	56	93	85	149	79	181	1
TCGA-50-8459-01A	9833	446875	89	234	42	158	38	77	47	76	50	84	44	63	28	41	22	29	58	88	64	114	48	63	15	18	25	38	50	75	52	231	43	69	201	366	1	0	107	194	57	97	54	92	81	155	76	181	1
TCGA-50-8460-01A	9219	416683	86	227	40	155	34	72	45	69	49	83	56	75	20	28	22	28	53	79	57	100	48	63	23	27	25	38	50	70	50	219	37	55	193	365	1	0	100	180	54	86	60	99	86	154	77	174	1
TCGA-53-7624-01A	8944	391644	73	195	37	144	32	62	46	71	44	76	44	58	26	36	17	22	57	83	52	91	45	58	17	20	24	37	52	71	56	239	36	53	180	330	1	0	99	180	57	90	53	89	79	141	74	165	1
TCGA-53-7626-01A	9745	436915	84	216	40	155	35	69	39	59	46	80	48	65	18	24	22	28	56	83	67	110	48	63	28	33	25	38	41	58	54	242	42	66	208	366	1	0	108	193	57	97	63	104	88	159	78	171	1
TCGA-53-7813-01A	9746	448010	93	236	42	158	38	77	40	58	55	93	52	70	23	29	22	28	57	84	67	110	46	58	26	31	25	38	50	69	58	292	40	65	204	373	1	0	108	194	57	97	60	99	92	173	77	180	1
TCGA-53-A4EZ-01A	9380	411431	88	230	40	155	38	77	50	76	51	84	53	71	29	41	22	28	56	83	66	109	46	61	23	27	21	33	48	68	57	271	38	58	192	359	1	0	100	180	55	89	57	94	86	153	71	172	1
TCGA-55-5899-01A	9759	431569	74	212	39	145	35	70	53	77	51	85	39	53	28	38	25	35	56	83	52	93	46	59	30	37	21	33	62	82	56	259	32	52	190	333	1	0	95	178	60	95	53	93	88	171	76	167	6
TCGA-55-6543-01A	9600	441313	84	227	39	145	38	77	33	49	47	79	49	66	19	24	22	28	60	89	67	117	48	63	23	27	25	38	48	68	52	266	38	58	204	377	1	0	98	179	53	88	64	106	90	163	84	192	1
TCGA-55-6642-01A	10166	457073	96	242	43	160	33	66	31	47	46	83	44	60	14	18	21	28	60	92	64	114	44	57	33	39	25	38	54	72	55	252	44	73	201	362	7	7	111	202	62	106	75	120	96	174	88	209	6
TCGA-55-6712-01A	9525	420499	80	199	39	150	35	70	36	55	47	81	41	55	15	20	22	28	52	78	62	106	46	58	26	31	25	38	53	73	52	233	39	62	214	376	1	0	109	194	62	100	57	94	77	143	76	164	1
TCGA-55-6968-01A	10164	455831	96	246	42	149	37	71	37	55	42	74	47	63	24	29	19	24	57	87	62	109	48	62	29	36	21	33	58	80	54	277	34	52	194	349	7	7	106	187	74	122	55	93	91	170	78	187	6
TCGA-55-6969-01A	10224	459446	90	235	42	158	34	70	37	59	49	83	48	63	21	27	21	28	59	91	58	106	46	58	17	20	25	38	56	78	58	274	40	66	209	377	1	0	111	195	59	99	64	106	93	175	88	199	6
TCGA-55-6970-01A	9603	434045	97	235	42	158	33	66	42	62	49	84	49	67	20	26	22	28	55	84	71	123	48	63	28	33	25	38	36	52	55	267	41	63	202	373	1	0	106	189	54	89	63	103	93	165	83	191	1
TCGA-55-6971-01A	9585	429991	91	233	42	158	38	77	39	59	53	87	52	71	21	29	22	28	59	86	63	107	47	61	23	27	25	38	49	66	52	233	42	66	203	376	1	0	106	189	50	83	63	104	88	158	77	182	6
TCGA-55-6972-01A	10036	468309	96	256	40	155	38	77	35	52	57	109	57	85	19	24	25	33	60	90	76	133	48	63	27	32	25	38	53	74	55	254	42	69	196	357	1	0	106	192	60	101	55	94	71	141	83	192	1
TCGA-55-6975-01A	10079	453250	99	258	42	158	34	72	43	62	53	90	52	75	23	30	28	35	56	83	66	109	48	63	21	25	25	38	50	70	55	257	42	66	231	400	0	0	116	204	63	106	64	105	92	169	78	170	6
TCGA-55-6978-01A	9517	426227	77	192	40	155	37	71	38	56	43	74	39	52	24	29	22	28	59	85	53	91	42	53	22	26	25	38	39	52	52	233	38	58	202	375	1	0	105	186	58	97	59	98	85	160	70	172	1
TCGA-55-6979-01A	9301	414139	79	208	40	155	33	66	33	49	50	88	41	55	14	18	22	28	57	84	61	102	46	58	17	20	21	33	39	54	56	239	38	58	204	375	1	0	104	185	50	83	63	104	88	163	78	171	1
TCGA-55-6980-01A	9465	419849	76	211	40	155	38	77	45	69	47	80	48	65	23	33	22	28	52	78	56	96	46	61	17	20	25	38	39	55	52	246	38	58	211	376	1	0	101	181	57	94	60	99	84	155	79	175	1
TCGA-55-6981-01A	9557	428649	86	230	40	155	38	77	35	52	51	92	47	64	19	24	22	28	52	78	63	104	46	61	15	18	25	38	31	42	54	243	39	64	208	382	1	0	101	183	57	94	60	99	87	163	78	178	6
TCGA-55-6982-01A	9279	412314	82	213	40	155	35	69	41	62	50	88	43	59	20	26	22	28	56	83	67	110	45	59	17	20	25	38	43	62	53	232	39	59	194	361	1	0	100	180	54	89	56	93	77	137	75	161	1
TCGA-55-6983-01A	9691	439878	84	216	40	155	37	71	42	65	47	80	48	64	23	33	22	28	57	84	66	109	48	63	28	33	25	38	46	66	56	244	38	58	197	368	1	0	117	199	53	87	56	93	82	145	80	176	1
TCGA-55-6984-01A	9420	428479	92	233	42	158	33	66	47	72	50	87	54	77	22	31	22	28	58	88	74	128	48	63	17	20	25	38	46	67	54	252	45	71	192	362	1	0	102	185	53	87	60	99	95	172	81	184	6
TCGA-55-6985-01A	9552	427320	84	216	40	155	35	69	43	66	48	80	41	55	22	31	22	28	53	79	66	109	46	58	28	33	25	38	54	76	52	233	43	70	204	365	1	0	109	194	54	88	60	99	88	163	76	171	1
TCGA-55-6986-01A	9112	415892	83	226	40	155	34	72	33	49	46	79	49	66	14	18	22	28	53	79	64	108	48	63	23	27	21	33	37	53	51	222	38	58	194	360	1	0	105	188	59	98	56	93	80	144	73	168	1
TCGA-55-6987-01A	9743	436155	83	213	40	155	33	66	54	79	51	84	50	66	33	42	22	28	58	85	61	103	48	62	22	26	25	38	64	88	56	263	40	62	209	384	1	0	108	191	60	101	66	107	93	168	79	178	6
TCGA-55-7227-01A	8958	401658	80	217	40	145	34	72	36	55	43	76	40	54	18	24	22	28	54	79	58	101	45	60	17	20	25	38	42	59	51	222	39	59	178	334	1	0	100	176	54	88	54	88	82	145	76	164	1
TCGA-55-7281-01A	9755	438642	90	232	43	160	36	76	37	55	50	88	58	78	18	22	32	40	53	79	79	127	48	63	23	27	25	38	42	60	56	246	42	66	219	400	7	7	112	196	54	84	64	106	86	150	79	184	6
TCGA-55-7283-01A	8709	386720	84	219	38	140	34	72	30	44	43	72	39	54	14	18	22	28	53	78	58	101	44	58	23	27	25	38	25	36	56	243	36	54	164	301	1	0	91	169	47	76	51	88	75	135	74	162	1
TCGA-55-7284-01B	11027	505527	107	264	42	158	40	81	47	75	54	100	63	92	30	42	27	36	59	95	78	137	47	62	32	38	24	38	67	99	56	290	45	74	227	401	6	8	119	213	57	92	70	117	93	179	88	211	6
TCGA-55-7570-01A	11049	515886	102	261	44	159	34	72	45	67	51	96	49	75	26	33	26	35	54	89	70	124	48	62	27	34	30	45	67	94	63	290	47	79	230	411	1	0	124	221	70	114	64	106	92	172	77	182	6
TCGA-55-7573-01A	9065	399904	83	203	39	145	33	66	43	66	44	75	51	66	22	31	17	22	55	84	54	99	47	62	23	27	25	38	53	74	53	234	37	55	186	340	1	0	99	177	52	82	60	99	81	153	78	183	1
TCGA-55-7574-01A	9258	409771	79	198	40	155	33	66	40	60	47	80	43	59	18	24	22	28	55	82	55	95	46	59	17	20	25	38	45	63	56	239	35	53	202	371	1	0	104	183	49	80	60	99	87	162	78	171	1
TCGA-55-7576-01A	9127	404751	78	206	40	146	35	72	44	70	41	70	48	64	24	35	22	28	53	78	54	94	48	63	23	27	25	38	45	67	54	235	39	59	190	345	1	0	99	179	57	92	53	89	87	151	77	170	1
TCGA-55-7724-01A	9494	432044	86	227	42	158	34	72	52	79	50	84	52	70	26	36	22	28	58	95	63	110	48	63	15	18	25	38	55	77	55	236	38	58	207	382	1	0	107	190	57	97	56	92	81	145	79	171	1
TCGA-55-7725-01A	8756	396368	79	218	40	155	38	77	38	57	47	80	48	67	23	30	22	28	54	79	54	96	48	63	23	27	21	33	28	39	54	245	39	59	172	326	1	0	93	170	52	83	54	88	77	138	76	178	1
TCGA-55-7726-01A	9781	442111	94	233	39	145	35	76	44	65	53	88	55	78	19	26	17	22	54	83	66	114	52	68	21	25	25	38	43	62	51	237	42	68	214	384	0	0	104	185	65	107	56	93	82	148	76	172	1
TCGA-55-7727-01A	9266	420866	82	222	41	157	38	77	31	47	48	80	47	64	19	24	22	28	53	79	54	96	48	63	21	25	25	38	40	57	54	278	39	59	196	358	1	0	102	185	59	97	56	93	85	149	81	189	6
TCGA-55-7728-01A	9837	445483	89	237	42	158	38	77	53	83	51	88	49	72	35	49	21	28	58	88	62	116	47	62	17	20	25	38	67	99	55	236	39	63	189	348	1	0	99	183	59	97	61	103	88	160	82	192	6
TCGA-55-7815-01A	9366	427682	86	228	42	156	39	81	37	56	50	83	46	64	18	25	21	27	56	83	60	101	48	62	27	32	25	38	37	51	51	228	38	58	196	363	1	0	108	189	55	90	57	93	80	151	74	163	1
TCGA-55-7816-01A	9434	424699	87	218	41	148	33	66	39	59	47	80	48	64	18	24	22	28	52	78	62	103	49	62	23	27	25	38	53	72	54	254	39	59	201	373	1	0	105	186	54	89	60	99	89	163	75	161	1
TCGA-55-7903-01A	8591	385519	84	221	37	149	39	78	40	61	47	80	55	73	22	31	22	28	56	81	54	95	45	57	23	27	25	38	38	55	54	234	32	48	189	350	1	0	93	167	55	89	52	83	88	155	76	180	6
TCGA-55-7907-01A	9393	422849	90	235	43	160	34	72	38	58	49	88	43	60	19	23	17	22	56	85	67	118	46	60	18	21	21	33	40	56	54	242	38	58	210	376	1	0	100	185	54	88	60	99	92	160	82	190	1
TCGA-55-7910-01A	9571	434478	91	230	41	157	38	77	31	47	44	81	47	65	19	24	21	28	61	90	54	100	48	62	17	20	26	39	50	70	58	269	36	57	187	341	1	0	105	190	64	104	58	99	81	144	84	190	1
TCGA-55-7911-01A	9172	408991	84	203	39	145	33	66	35	53	41	74	49	65	18	24	21	28	55	80	49	90	46	59	22	26	21	33	41	58	53	234	39	61	189	336	1	0	106	191	52	84	54	92	78	145	72	168	1
TCGA-55-7913-01B	10018	455625	88	233	42	158	36	76	47	74	53	97	49	69	25	34	21	28	60	96	59	107	48	62	22	28	21	33	59	85	56	244	39	63	195	362	1	0	111	197	60	102	59	99	84	161	80	199	6
TCGA-55-7914-01A	9509	431548	92	237	42	158	40	80	33	49	47	80	54	72	19	24	22	28	55	84	70	121	48	63	31	38	25	38	40	58	56	277	38	58	201	361	1	0	102	185	57	93	56	93	88	159	80	192	1
TCGA-55-7994-01A	9533	410918	84	224	43	160	37	80	40	58	49	88	43	62	18	24	25	33	53	79	52	95	49	62	32	40	25	38	41	63	53	241	35	54	196	357	1	0	103	185	51	84	62	104	76	143	62	151	6
TCGA-55-7995-01A	9550	421558	86	230	42	149	38	77	52	80	53	91	52	71	31	45	22	28	58	88	55	99	48	63	21	25	21	33	60	83	56	239	42	66	193	350	1	0	93	171	60	96	61	98	88	154	77	181	1
TCGA-55-8085-01A	9865	436264	89	228	43	160	38	77	49	71	49	84	47	65	31	39	22	28	56	83	68	114	47	62	23	27	25	38	50	71	55	238	44	70	201	373	1	0	101	183	61	102	64	105	94	168	79	174	1
TCGA-55-8087-01A	9525	430769	86	233	39	145	39	81	40	59	51	87	53	74	23	28	22	28	56	84	61	110	46	61	23	27	24	38	46	65	55	243	39	61	195	364	1	0	101	176	53	88	57	95	93	171	82	196	1
TCGA-55-8089-01A	9805	433382	85	220	40	155	33	66	47	71	46	80	42	59	26	36	22	28	55	82	66	109	49	63	26	31	25	38	69	97	52	233	43	70	213	378	1	0	107	190	60	99	61	100	88	163	79	175	6
TCGA-55-8090-01A	9143	412938	76	212	39	145	38	77	40	63	46	79	54	73	23	33	22	28	54	79	59	102	45	58	23	27	25	38	40	56	51	222	36	54	199	349	1	0	100	180	51	83	53	89	80	141	73	168	1
TCGA-55-8091-01A	9264	417331	75	211	39	145	38	77	46	68	43	74	43	58	31	39	22	28	54	79	59	102	48	63	23	27	21	33	49	68	56	239	38	58	193	358	1	0	101	183	55	92	60	99	81	143	73	168	1
TCGA-55-8092-01A	10679	482451	101	259	41	157	36	76	45	66	62	104	65	97	20	26	31	40	57	87	76	129	53	68	19	23	24	37	63	91	56	244	47	76	221	400	8	8	112	202	67	111	64	105	89	158	78	188	6
TCGA-55-8094-01A	10410	473314	95	232	46	162	43	81	47	70	60	98	56	79	25	36	31	40	55	84	74	121	48	62	25	31	25	38	61	85	56	276	44	71	217	386	17	20	106	188	72	113	68	111	90	159	85	189	6
TCGA-55-8096-01A	10013	450026	99	250	41	148	40	81	46	68	47	81	54	75	30	38	17	22	52	78	64	106	44	57	15	18	25	38	49	70	56	259	40	65	218	390	1	0	107	194	53	88	63	104	88	159	76	170	1
TCGA-55-8097-01A	9767	445565	91	234	39	145	36	75	45	71	50	84	55	77	24	32	18	23	61	90	63	115	47	61	23	27	24	38	58	82	56	268	38	58	198	356	1	0	111	200	54	89	59	100	85	161	82	189	1
TCGA-55-8203-01A	10076	454071	102	250	43	160	40	81	46	70	54	92	47	64	26	37	22	28	57	84	69	115	48	63	28	33	25	38	63	91	59	282	39	62	214	382	1	0	111	198	57	97	62	100	92	164	81	188	1
TCGA-55-8204-01A	10428	477252	89	227	40	155	35	69	48	76	52	88	54	77	26	36	24	32	56	87	69	116	49	63	19	23	25	38	65	93	56	279	42	69	213	387	1	0	112	202	66	108	58	98	87	160	80	183	6
TCGA-55-8205-01A	10173	450431	91	236	43	160	34	72	40	59	58	99	58	80	18	24	26	33	55	82	67	112	42	53	17	20	25	38	62	83	55	263	42	64	225	402	1	0	111	199	64	102	63	103	87	160	76	175	6
TCGA-55-8206-01A	9449	420265	80	217	40	155	34	72	40	59	47	79	46	65	18	24	21	28	57	85	60	111	48	63	23	27	25	38	41	57	58	269	36	56	190	352	1	0	102	181	51	84	59	100	81	145	76	188	1
TCGA-55-8207-01A	9085	411670	85	219	39	145	37	74	45	70	45	75	55	73	27	40	22	28	53	79	66	110	45	58	23	27	25	38	47	68	53	234	40	60	188	354	1	0	109	190	51	84	54	88	76	136	77	179	1
TCGA-55-8208-01A	9649	427864	80	207	40	155	37	71	48	74	48	80	43	59	31	45	22	28	57	84	66	109	45	57	17	20	21	33	59	83	52	231	40	64	212	373	1	0	107	190	65	103	64	105	93	168	79	175	6
TCGA-55-8299-01A	9265	417027	87	209	40	155	33	66	38	58	45	79	46	61	17	23	22	28	53	79	55	95	45	57	15	18	25	38	52	71	49	227	36	54	203	356	1	0	105	184	53	85	60	99	90	164	74	170	1
TCGA-55-8301-01A	9296	411251	75	191	40	155	33	66	33	49	43	75	40	54	14	18	21	26	56	83	53	90	43	54	29	34	25	38	47	64	56	237	38	58	203	363	1	0	107	190	55	89	60	99	86	158	78	171	1
TCGA-55-8302-01A	9080	405691	76	209	40	155	34	72	36	55	47	79	50	67	15	20	22	28	53	78	58	101	46	58	17	20	21	33	45	62	56	237	39	59	190	344	1	0	96	176	51	84	60	99	91	161	79	174	1
TCGA-55-8505-01A	9495	426620	85	213	42	150	31	61	47	71	44	75	51	67	26	36	17	22	55	82	58	98	48	63	15	18	25	38	49	72	56	246	37	57	211	375	1	0	103	184	51	85	60	99	88	157	75	165	6
TCGA-55-8506-01A	9455	410419	90	220	41	157	40	80	36	54	51	85	55	78	19	24	21	28	56	84	47	89	43	57	29	34	25	38	56	75	52	232	37	61	194	348	7	7	111	197	54	88	53	88	83	151	73	176	1
TCGA-55-8507-01A	10412	456700	98	248	43	145	41	85	40	59	56	96	54	78	18	25	31	39	58	88	82	135	49	63	24	30	25	38	58	79	59	259	46	75	223	398	1	0	111	199	77	120	69	116	91	159	80	187	1
TCGA-55-8508-01A	9880	447867	101	252	43	160	36	76	40	59	54	92	55	74	18	24	26	33	58	88	74	124	47	61	26	31	25	38	46	65	57	254	36	58	197	360	1	0	109	194	61	100	60	99	85	158	80	187	1
TCGA-55-8510-01A	9448	415715	86	219	41	148	39	75	49	75	50	88	41	55	31	45	22	28	53	78	67	110	41	53	22	26	25	38	56	80	52	233	41	65	207	367	1	0	108	187	51	84	63	104	89	158	78	171	1
TCGA-55-8511-01A	9131	404641	76	202	39	150	33	66	37	55	46	80	48	63	19	23	23	27	52	78	60	101	43	54	16	19	21	33	39	52	54	227	37	57	198	361	1	0	102	181	56	92	58	94	85	156	72	165	1
TCGA-55-8512-01A	9811	446861	89	222	39	145	39	74	46	71	47	78	56	73	32	43	21	28	60	90	66	117	48	63	23	27	25	38	62	87	56	246	39	61	192	361	1	0	102	184	62	105	58	98	86	159	76	184	6
TCGA-55-8513-01A	9323	419038	82	222	40	155	34	72	45	70	47	80	48	65	24	35	22	28	57	84	61	103	48	63	23	27	25	38	60	86	56	237	37	55	194	364	1	0	97	175	53	85	60	99	87	163	77	172	1
TCGA-55-8514-01A	10706	470520	89	233	42	147	40	81	34	51	55	94	53	77	19	24	34	45	60	96	72	124	45	58	26	31	25	38	49	68	61	266	47	78	227	400	7	7	117	210	70	114	64	109	85	155	79	194	1
TCGA-55-8614-01A	10313	460924	93	241	41	148	42	84	46	68	52	85	51	72	31	39	26	34	60	89	66	111	48	62	26	32	28	44	56	78	59	282	39	63	204	370	1	0	109	194	61	99	62	104	89	170	76	172	1
TCGA-55-8615-01A	10372	478911	102	252	43	160	40	80	45	65	57	94	52	76	28	36	21	28	61	95	65	118	48	62	31	38	24	38	53	75	57	271	41	68	202	368	1	0	110	203	66	110	63	106	85	157	82	201	1
TCGA-55-8616-01A	9631	420503	90	237	41	157	41	85	44	67	54	90	49	68	25	36	26	33	56	83	63	103	41	53	28	33	21	33	55	79	55	251	43	69	210	376	1	0	110	191	62	104	64	105	96	165	79	175	6
TCGA-55-8619-01A	9280	416115	77	212	40	155	34	72	49	73	45	78	49	66	28	38	22	28	56	83	62	103	46	59	15	18	21	33	63	88	51	222	35	53	200	373	1	0	107	188	47	77	60	99	88	163	74	170	1
TCGA-55-8620-01A	9638	427689	77	208	41	146	33	65	39	61	46	79	48	70	18	24	19	27	60	91	53	95	48	62	30	36	21	33	41	57	58	266	36	56	193	349	1	0	97	173	54	91	56	96	83	157	76	185	6
TCGA-55-8621-01A	9346	416116	79	211	40	155	33	66	41	62	45	79	46	61	20	26	22	28	56	83	61	103	46	58	21	25	25	38	42	59	51	220	38	58	201	372	1	0	103	184	57	89	56	93	87	162	73	160	1
TCGA-55-A48X-01A	9214	403765	70	192	40	155	33	66	41	62	47	83	46	60	19	25	19	22	52	78	50	85	46	59	17	20	21	33	37	53	55	238	41	65	199	365	1	0	106	187	54	88	59	97	80	145	78	171	1
TCGA-55-A48Y-01A	9540	424249	90	248	42	158	34	72	53	78	50	84	50	68	31	39	20	27	58	85	60	104	47	62	15	18	25	38	52	73	52	233	39	63	188	346	1	0	105	186	57	95	58	98	87	160	76	185	6
TCGA-55-A48Z-01A	9306	408377	75	208	41	146	38	77	31	47	44	73	40	56	18	24	21	28	58	84	50	91	46	59	23	27	21	33	41	59	56	239	34	51	195	354	1	0	99	179	59	96	58	98	84	151	73	166	1
TCGA-55-A490-01A	9770	429535	96	230	44	157	42	84	31	47	48	80	50	66	19	24	26	33	58	84	71	118	45	58	31	38	25	38	37	51	58	242	42	68	208	376	0	0	102	186	58	94	54	92	77	139	74	167	1
TCGA-55-A491-01A	9346	419947	85	228	41	157	34	72	40	59	53	91	50	68	18	24	18	23	57	84	60	103	46	58	19	23	25	38	48	66	56	239	34	51	195	350	1	0	98	184	60	96	57	97	82	146	72	166	1
TCGA-55-A492-01A	9479	433124	91	236	40	155	40	80	43	64	51	88	46	68	22	31	21	28	60	90	65	118	48	63	23	27	25	38	46	68	56	246	39	61	184	337	1	0	108	193	57	97	57	97	73	139	83	192	1
TCGA-55-A493-01A	9103	404543	73	207	40	155	34	72	41	62	46	80	44	60	19	25	22	28	57	84	55	95	46	58	15	18	21	33	36	51	53	234	32	51	195	358	1	0	107	190	51	84	60	99	87	163	76	170	1
TCGA-55-A494-01A	9325	415336	82	229	41	146	41	81	37	59	47	80	39	54	27	37	21	28	54	79	54	98	46	60	27	33	21	33	61	86	57	253	35	55	197	356	1	0	107	188	51	78	54	88	82	145	73	166	1
TCGA-55-A4DF-01A	9795	426650	88	223	41	148	37	74	51	77	50	80	57	77	32	44	26	33	60	89	63	102	48	62	21	25	21	33	45	64	56	254	35	56	205	371	1	0	100	181	60	103	58	96	81	144	77	169	1
TCGA-55-A4DG-01A	9367	406572	88	230	43	160	35	73	40	59	53	89	50	68	18	24	22	28	57	83	63	105	41	55	28	33	25	38	50	70	54	242	38	58	212	382	1	0	105	185	65	104	56	93	84	157	79	174	1
TCGA-55-A57B-01A	9643	420777	84	225	41	148	40	81	51	78	46	81	51	68	34	48	22	28	56	83	58	101	43	57	19	23	21	33	68	93	51	240	42	64	212	373	1	0	106	189	55	90	63	104	84	152	73	160	0
TCGA-62-8394-01A	9502	421346	81	212	41	148	37	71	54	79	53	92	56	74	32	44	22	28	57	83	53	91	45	58	21	25	25	38	58	82	56	258	44	70	209	371	1	0	99	180	55	89	59	98	82	150	78	175	6
TCGA-62-8395-01A	8888	400244	80	233	40	155	38	77	46	68	44	75	46	62	31	39	22	28	53	78	58	101	48	63	21	25	21	33	48	68	54	251	39	59	193	366	1	0	106	190	59	96	56	94	80	144	78	174	1
TCGA-62-8397-01A	8772	398824	78	208	40	155	39	81	39	58	51	87	53	72	22	30	22	28	52	81	55	103	48	63	23	27	25	38	37	52	48	233	37	57	191	347	1	0	102	178	51	87	58	93	82	147	75	180	1
TCGA-62-8398-01A	10103	459820	100	249	43	160	42	84	46	73	53	89	53	77	28	39	21	28	56	84	68	122	48	63	32	38	25	38	69	97	55	265	41	63	202	364	1	0	116	201	56	94	61	104	91	168	81	192	6
TCGA-62-8399-01A	10405	448229	92	253	42	149	36	76	43	64	58	108	53	78	20	26	24	32	62	96	58	104	46	59	30	37	25	38	64	88	62	290	39	64	206	369	1	0	104	192	68	109	68	116	94	167	81	192	6
TCGA-62-8402-01A	9917	446631	80	203	39	145	34	62	31	47	41	74	44	58	20	24	25	33	56	83	61	104	48	62	24	30	22	34	49	66	56	279	45	74	194	346	1	0	99	180	69	117	63	106	84	153	71	163	1
TCGA-62-A46O-01A	9795	428142	90	225	42	150	34	69	37	60	49	91	45	60	23	32	18	23	57	87	61	107	45	58	17	20	25	38	51	71	54	245	39	64	195	353	1	0	111	194	51	85	60	99	87	164	76	168	6
TCGA-62-A46P-01A	8456	378058	89	229	40	155	38	77	30	47	43	76	42	58	18	24	17	22	55	79	59	97	47	62	27	32	25	38	37	54	54	249	40	59	169	318	1	0	95	174	53	85	50	84	73	138	75	175	1
TCGA-62-A46R-01A	9156	397408	82	209	42	158	33	69	48	70	52	84	53	71	26	33	17	22	54	79	54	93	43	54	23	27	21	33	41	59	50	218	38	57	199	361	1	0	99	179	53	87	57	93	89	156	78	171	1
TCGA-62-A46S-01A	9700	441050	97	232	41	157	37	71	40	62	48	84	49	65	22	31	22	28	59	89	70	122	48	63	36	45	25	38	53	73	56	246	43	69	208	371	1	0	107	190	53	88	64	105	85	150	84	192	1
TCGA-62-A46U-01A	8744	386080	76	204	40	155	34	72	46	67	44	75	44	59	25	32	22	28	54	79	51	90	43	54	29	34	21	33	36	51	52	214	35	53	190	339	1	0	105	182	54	87	60	99	80	143	71	155	1
TCGA-62-A46V-01A	8704	392645	77	211	40	155	38	77	46	69	46	78	50	70	30	40	18	23	55	82	47	95	45	58	21	25	25	38	45	64	54	256	33	50	172	326	1	0	95	174	54	89	59	100	81	147	74	189	6
TCGA-62-A46Y-01A	9251	415140	90	225	40	155	34	72	47	71	47	81	58	77	26	36	22	28	54	79	60	103	48	63	17	20	25	38	52	72	55	245	37	55	199	373	1	0	100	180	53	85	59	98	82	146	79	176	1
TCGA-62-A470-01A	10496	473756	104	260	43	160	39	84	50	78	60	115	59	87	28	38	35	48	60	90	72	124	53	68	36	45	24	38	69	96	59	282	45	74	214	396	1	0	113	204	78	126	65	108	81	154	86	193	1
TCGA-62-A471-01A	9409	414223	91	225	41	148	35	70	49	76	54	93	55	72	24	35	22	28	57	83	61	104	45	59	17	20	21	33	48	67	49	220	35	53	199	353	1	0	101	186	60	98	63	103	85	154	79	173	6
TCGA-62-A472-01A	8566	380172	81	212	40	145	37	74	36	55	45	74	48	67	18	25	22	28	55	80	63	108	47	62	23	27	25	38	33	45	50	254	38	56	187	347	1	0	93	168	54	85	50	82	75	133	72	158	1
TCGA-64-1679-01A	10081	446505	85	225	42	158	40	81	49	74	53	92	48	69	28	39	22	28	56	83	60	101	43	57	22	26	25	38	53	75	55	238	42	66	212	381	1	0	109	194	63	104	62	103	92	167	78	174	6
TCGA-64-1681-01A	10298	456006	98	246	41	148	40	81	46	69	55	94	56	81	27	36	21	28	57	90	65	118	48	63	33	39	26	39	56	79	57	278	44	74	209	379	1	0	111	202	71	109	62	106	83	154	80	196	1
TCGA-64-5774-01A	10551	486308	100	248	43	160	42	85	37	57	50	93	51	72	20	29	25	33	59	89	68	120	48	62	31	38	25	39	57	81	59	280	39	64	205	370	13	15	113	199	62	101	64	108	88	163	80	189	6
TCGA-64-5775-01A	9693	427508	92	229	41	148	38	75	42	61	57	99	47	63	28	36	36	45	57	86	72	116	45	59	30	37	25	38	64	92	62	291	40	61	212	371	6	8	103	190	62	98	62	102	75	139	68	154	1
TCGA-64-5778-01A	9368	417823	82	214	42	149	38	77	31	47	40	71	43	57	19	24	22	28	57	84	57	100	45	58	29	34	21	33	41	57	55	238	39	59	209	366	1	0	103	182	51	84	60	99	91	159	81	185	1
TCGA-64-5779-01A	10385	459701	97	262	42	158	38	77	37	57	45	79	51	71	24	29	28	37	58	88	68	119	46	58	31	38	25	38	42	58	58	275	41	67	211	376	1	0	117	204	64	107	63	106	89	159	77	180	1
TCGA-64-5781-01A	8915	389863	76	191	40	155	31	61	49	73	45	74	37	50	27	35	17	22	52	78	52	91	47	62	17	20	25	38	38	54	51	220	39	59	197	342	0	0	104	186	51	84	59	99	80	143	79	175	1
TCGA-64-5815-01A	9031	409549	77	213	39	145	38	77	33	49	47	80	49	66	18	24	22	28	52	78	55	95	46	58	21	25	25	38	37	52	55	231	36	54	189	357	1	0	101	178	49	80	56	93	79	146	73	160	1
TCGA-67-4679-01B	9332	413081	77	214	42	158	38	77	34	52	38	69	41	57	23	30	21	28	54	80	54	98	48	63	22	26	25	38	37	53	55	238	43	65	179	342	1	0	101	180	58	97	54	92	77	143	74	172	1
TCGA-67-6215-01A	9533	425754	89	227	39	145	41	85	45	71	53	92	49	69	27	37	21	28	55	80	60	105	48	63	23	27	25	38	58	82	50	220	40	62	186	352	1	0	108	184	60	99	57	97	76	141	78	177	1
TCGA-67-6216-01A	9196	423555	86	231	39	145	34	72	35	54	49	85	50	70	15	20	21	28	57	86	59	108	47	62	23	27	25	38	38	51	54	259	36	54	186	345	1	0	105	180	55	87	56	93	80	144	79	186	1
TCGA-67-6217-01A	9845	439288	91	240	41	157	38	77	43	63	49	80	46	65	24	32	22	28	59	89	68	117	48	63	29	34	25	38	49	69	59	284	42	66	211	392	1	0	109	196	58	96	66	109	92	174	82	188	1
TCGA-69-7760-01A	9668	452107	87	228	40	147	40	80	37	57	47	78	52	70	21	29	21	28	57	91	60	114	47	61	26	32	25	38	43	56	55	234	35	55	193	361	1	0	108	190	57	97	52	87	84	160	81	198	6
TCGA-69-7761-01A	9804	444225	91	235	41	153	34	72	48	74	49	83	52	70	23	33	22	28	57	87	73	128	48	62	17	20	25	38	50	73	53	253	43	69	201	367	1	0	105	187	61	104	56	93	88	163	82	190	6
TCGA-69-7763-01A	9407	424928	92	242	40	155	38	77	41	63	49	85	51	71	23	33	22	28	59	89	66	117	48	63	17	20	26	39	39	56	54	242	39	59	191	356	1	0	101	183	54	89	57	95	85	155	80	187	1
TCGA-69-7764-01A	9539	438828	96	247	43	160	34	72	32	48	48	79	48	66	14	18	18	23	56	85	55	106	48	63	27	32	25	38	40	53	53	240	35	55	190	345	1	0	103	191	57	97	54	92	81	158	80	187	1
TCGA-69-7765-01A	9443	424065	87	224	40	155	38	77	39	59	46	79	56	77	24	31	22	28	53	79	63	107	43	57	17	20	25	38	41	57	52	233	39	59	193	363	1	0	98	178	54	89	61	100	90	157	75	176	1
TCGA-69-7973-01A	9616	431011	91	232	40	155	38	77	34	52	49	84	56	78	20	26	21	28	59	85	50	91	46	59	23	27	22	34	60	82	56	244	36	56	182	337	1	0	99	180	54	92	62	105	80	146	72	172	1
TCGA-69-7974-01A	9040	401372	78	215	39	145	34	72	37	57	43	76	44	60	19	25	17	22	53	78	58	98	48	63	17	20	21	33	47	68	54	254	39	59	193	350	1	0	95	174	56	90	53	88	85	149	76	162	1
TCGA-69-7978-01A	9374	411896	77	213	40	155	34	72	38	56	45	78	43	61	18	24	22	28	53	79	56	96	46	59	22	26	25	38	43	61	52	233	38	58	200	367	1	0	107	191	59	96	60	99	91	168	75	161	1
TCGA-69-7979-01A	9471	417515	90	221	40	147	40	82	41	60	50	83	42	60	30	38	21	28	59	89	55	105	48	62	17	20	26	39	45	63	55	260	40	67	193	345	7	7	105	190	55	89	59	95	74	136	70	170	1
TCGA-69-7980-01A	9027	398692	70	190	40	155	32	63	39	59	42	70	51	66	19	25	17	22	54	79	50	91	48	63	24	28	25	38	41	58	53	233	41	64	181	332	1	0	98	176	56	92	54	88	80	146	77	174	1
TCGA-69-8253-01A	9393	417351	86	218	41	148	37	71	40	60	47	80	42	56	24	31	22	28	55	84	65	112	48	63	23	27	25	38	41	61	56	244	42	64	191	356	1	0	101	183	59	97	59	98	84	148	79	179	1
TCGA-69-8254-01A	9150	410700	85	212	39	145	34	72	42	63	49	83	61	82	19	25	22	28	55	84	59	101	48	63	23	27	21	33	36	51	53	234	39	59	190	358	1	0	95	174	54	89	58	93	82	152	79	184	1
TCGA-69-8255-01A	10503	473480	104	256	42	158	38	77	57	81	55	97	62	82	37	49	27	34	68	104	69	120	48	62	30	37	25	38	68	94	58	259	47	76	213	374	1	0	106	190	60	100	62	102	97	182	83	191	6
TCGA-69-8453-01A	9763	443500	89	231	42	158	38	77	47	75	50	84	52	73	29	41	21	28	58	88	65	118	48	63	17	20	25	38	50	74	52	233	38	62	195	362	1	0	105	193	57	97	54	92	83	161	77	177	1
TCGA-69-A59K-01A	9080	407351	77	206	39	145	33	66	52	78	50	84	50	66	27	38	16	20	57	83	46	80	46	58	26	31	21	33	52	76	54	251	36	53	197	364	1	0	108	193	52	87	59	95	93	167	77	171	1
TCGA-71-6725-01A	10688	475242	104	260	41	148	39	81	42	63	58	111	55	86	24	32	25	35	62	96	66	120	49	62	23	27	25	38	53	70	55	250	44	75	225	397	1	0	115	207	78	123	69	117	88	166	83	205	6
TCGA-71-8520-01A	8919	401063	85	213	40	155	34	72	45	66	45	79	45	61	24	31	17	22	58	84	54	94	46	61	27	32	21	33	54	72	54	226	38	58	205	361	1	0	105	190	48	79	54	88	72	129	72	168	1
TCGA-73-4658-01A	9309	414988	84	222	41	156	38	77	37	55	47	85	47	65	22	30	21	28	53	79	49	90	46	59	21	25	25	38	29	40	53	234	36	56	198	356	1	0	102	184	52	84	57	97	80	152	72	162	6
TCGA-73-4676-01A	9545	432377	91	232	41	148	38	77	39	58	52	85	53	74	23	30	21	28	56	83	59	104	47	62	17	20	25	38	35	51	54	214	37	57	190	349	1	0	106	187	64	106	56	93	83	152	78	176	1
TCGA-73-4676-11A	9270	415205	79	208	40	155	37	71	37	55	47	80	47	62	23	30	22	28	57	84	61	102	46	58	23	27	21	33	43	57	55	223	37	55	208	367	1	0	106	187	58	91	56	93	87	155	78	176	1
TCGA-73-7498-01A	9767	439080	99	244	40	155	38	77	37	55	50	88	52	72	23	30	22	28	59	89	72	129	47	62	23	27	24	38	48	70	58	257	41	63	203	374	1	0	108	193	63	104	64	106	89	157	81	195	1
TCGA-73-7499-01A	9156	405288	79	202	40	155	33	66	40	59	49	80	40	53	18	24	22	28	52	78	60	96	48	63	23	27	25	38	38	53	51	222	39	59	196	349	1	0	95	174	56	92	56	93	85	149	78	171	1
TCGA-73-A9RS-01A	9140	420558	88	221	42	158	31	61	34	50	45	77	40	53	19	23	17	22	57	83	56	95	48	62	15	18	21	33	46	58	54	254	38	58	195	360	1	0	111	196	59	97	54	88	83	147	76	168	1
TCGA-75-5122-01A	9166	404636	76	209	40	155	34	72	32	48	47	78	42	59	14	18	21	28	54	80	46	85	46	58	22	26	25	38	43	58	50	254	39	63	187	339	1	0	103	182	49	80	58	98	87	157	73	159	1
TCGA-75-5125-01A	9618	430210	86	227	41	157	40	81	43	65	52	89	45	64	24	31	21	28	57	84	63	110	45	58	21	25	25	38	45	64	52	246	39	64	200	366	1	0	107	189	54	89	58	98	88	168	74	170	1
TCGA-75-5126-01A	9384	429424	76	213	40	155	34	72	34	52	46	80	48	65	15	20	18	23	52	82	55	99	46	58	15	18	20	32	43	60	51	220	36	56	194	352	1	0	109	194	54	92	55	92	85	157	75	176	6
TCGA-75-5146-01A	9689	439144	90	238	39	150	40	81	34	50	51	89	49	70	19	24	22	28	59	89	70	122	47	62	28	33	26	39	41	57	55	265	39	59	205	374	1	0	107	193	57	97	64	107	89	158	83	200	6
TCGA-75-5147-01A	9713	433505	87	224	41	148	38	77	50	77	47	80	51	69	30	42	22	28	58	88	60	109	48	62	28	33	25	38	54	77	56	239	39	59	194	353	1	0	104	187	59	91	60	99	87	159	79	177	1
TCGA-75-6203-01A	9515	438352	83	223	39	145	38	77	37	55	47	80	48	65	24	29	22	28	57	84	69	115	48	62	23	27	25	38	43	61	54	251	38	58	207	382	1	0	106	193	60	99	56	93	81	155	78	175	1
TCGA-75-6205-01A	9118	410370	76	202	41	156	33	66	38	56	49	86	46	61	19	23	22	28	52	78	54	94	46	58	22	26	25	38	39	52	54	214	42	65	198	364	0	0	105	186	53	87	56	93	86	156	76	165	6
TCGA-75-6206-01A	9403	426648	92	224	40	155	37	71	33	49	49	83	47	63	19	24	22	28	59	89	66	116	48	63	27	33	25	38	45	63	56	239	41	63	192	350	1	0	112	199	58	94	56	93	79	144	82	190	1
TCGA-75-6207-01A	8850	374558	80	209	43	145	35	76	37	55	56	90	43	58	18	24	23	29	53	78	52	89	36	47	23	27	21	33	38	54	52	232	37	60	194	342	1	0	104	184	58	96	52	88	77	137	69	160	1
TCGA-75-6211-01A	10857	497270	100	250	43	160	42	84	45	69	54	95	49	76	26	34	23	31	60	94	64	116	48	63	32	39	26	39	72	95	64	281	45	76	220	397	7	7	115	207	76	123	73	119	89	166	84	205	6
TCGA-75-6212-01A	9367	423486	77	204	41	156	38	77	36	55	47	80	48	65	18	25	22	28	59	89	61	110	48	63	23	27	25	38	40	55	54	259	41	63	206	383	1	0	110	195	54	89	58	93	89	162	78	185	1
TCGA-75-6214-01A	10333	457897	96	252	39	145	42	84	50	76	51	84	53	76	34	48	30	38	57	87	76	127	45	58	26	31	28	44	74	104	60	265	47	75	212	386	1	0	105	192	67	110	69	110	98	175	83	187	1
TCGA-75-7025-01A	9788	448763	79	218	39	145	36	72	50	74	47	79	47	67	30	40	21	28	57	92	57	107	48	61	27	33	25	38	54	75	56	253	36	56	201	358	1	0	111	195	59	98	58	98	86	163	81	192	6
TCGA-75-7027-01A	10178	471446	90	238	42	158	40	80	57	87	49	89	48	71	39	53	21	28	60	90	68	122	48	63	27	32	25	38	64	95	58	295	44	69	213	377	1	0	114	202	53	90	57	98	84	154	82	192	1
TCGA-75-7030-01A	9550	431866	88	224	40	155	37	71	41	63	47	80	51	67	23	33	22	28	57	87	62	114	47	62	23	27	25	38	44	62	55	238	44	70	202	368	1	0	105	188	53	88	60	99	88	159	78	176	1
TCGA-75-7031-01A	10370	472075	92	237	42	154	38	77	50	71	53	91	45	64	32	41	24	32	56	83	58	100	45	61	31	38	29	44	55	73	61	281	47	78	212	378	1	0	115	205	73	119	61	101	81	154	77	173	1
TCGA-78-7143-01A	9079	404729	80	217	41	157	38	77	39	59	44	74	46	62	23	30	22	28	54	79	60	103	45	59	23	27	25	38	39	56	52	232	42	66	188	355	1	0	106	189	56	91	52	88	79	140	76	178	1
TCGA-78-7145-01A	9387	432405	75	211	43	158	40	81	44	69	51	92	55	74	22	31	22	28	53	78	59	102	48	62	21	25	25	38	42	55	57	239	39	59	206	373	1	0	114	202	50	84	55	93	80	143	75	164	1
TCGA-78-7146-01A	8741	389261	75	207	37	144	33	68	44	67	48	79	52	70	23	30	22	28	53	78	59	102	43	54	17	20	25	38	33	46	55	237	39	59	181	335	1	0	94	173	51	84	54	88	81	150	79	174	1
TCGA-78-7147-01A	9437	419337	85	219	41	157	37	74	39	59	46	80	50	69	24	31	21	28	57	85	61	112	45	58	18	21	25	38	42	60	54	243	37	58	192	346	1	0	105	188	56	89	53	92	75	140	74	186	1
TCGA-78-7148-01A	10122	466957	93	242	42	158	38	77	46	68	46	79	44	60	27	37	22	28	60	89	70	122	48	62	30	37	25	38	64	89	51	249	43	69	219	398	1	0	111	200	53	88	64	107	98	176	84	201	6
TCGA-78-7149-01A	9753	442733	94	237	42	158	35	69	49	70	55	90	48	65	29	35	21	28	56	85	64	117	48	63	31	38	24	38	58	77	52	231	43	69	187	332	1	0	105	187	64	104	49	84	76	145	80	196	1
TCGA-78-7150-01A	9712	436414	83	226	42	158	34	72	43	66	47	81	43	59	22	31	17	22	56	82	55	97	44	57	21	25	25	38	62	88	57	268	42	64	209	378	1	0	110	197	54	91	64	105	91	168	79	181	6
TCGA-78-7152-01A	9293	419657	86	227	41	156	34	72	37	55	47	78	46	66	18	24	18	23	55	80	59	105	48	63	23	27	25	38	40	59	52	233	40	63	188	343	1	0	101	183	54	89	58	98	83	154	73	170	1
TCGA-78-7153-01A	8723	392507	89	229	40	155	38	77	41	63	50	84	48	65	23	30	17	22	51	75	62	105	48	62	27	33	25	38	36	51	48	215	40	59	173	328	1	0	92	169	51	83	54	88	75	138	67	151	1
TCGA-78-7154-01A	8824	395500	80	208	39	145	33	66	49	71	50	84	45	61	26	33	18	23	56	82	53	95	45	58	23	27	21	33	57	86	53	230	35	55	174	317	0	0	105	183	48	80	48	82	73	141	66	151	1
TCGA-78-7155-01A	9395	408067	75	199	40	146	36	73	40	60	48	85	41	55	20	26	20	27	56	82	48	87	42	53	20	25	25	38	38	53	57	247	35	56	192	342	1	0	100	183	57	95	58	96	77	141	65	148	0
TCGA-78-7156-01A	9586	441360	95	241	40	155	38	77	37	55	47	78	49	66	23	30	21	28	60	90	65	118	47	62	26	32	25	38	44	63	54	242	40	62	182	352	1	0	110	201	60	101	54	92	81	155	83	192	1
TCGA-78-7158-01A	9078	408089	85	217	40	155	37	71	40	59	50	85	53	72	23	30	22	28	56	84	69	119	47	62	23	27	25	38	42	60	54	257	43	69	186	341	1	0	102	184	57	92	56	94	80	151	83	191	1
TCGA-78-7159-01A	10082	456884	91	234	41	157	40	81	32	48	48	86	49	66	19	24	22	28	59	89	66	115	48	63	31	38	25	38	53	71	57	271	40	60	209	364	1	0	108	193	58	92	58	97	81	157	77	187	1
TCGA-78-7160-01A	9348	414204	79	211	40	155	33	66	41	61	47	80	43	58	20	26	22	28	53	79	56	96	45	58	17	20	25	38	36	52	52	233	42	66	203	356	1	0	107	190	51	84	60	99	88	168	79	181	1
TCGA-78-7161-01A	9820	440908	96	242	43	160	35	76	41	65	51	88	42	58	24	32	21	28	61	90	66	119	48	63	27	32	25	38	51	71	54	264	36	56	189	340	1	0	114	198	61	95	56	98	74	140	77	191	1
TCGA-78-7162-01A	9604	435503	88	221	41	148	37	71	47	71	47	80	48	63	29	41	22	28	59	89	70	122	47	62	23	27	25	38	57	78	55	265	41	65	198	365	1	0	109	194	53	88	60	99	92	162	79	186	1
TCGA-78-7163-01A	9906	455909	87	233	41	148	42	84	47	74	51	88	49	72	25	36	21	28	58	90	62	113	47	62	23	27	25	38	47	66	51	245	35	54	197	359	1	0	108	193	54	92	59	100	83	152	77	192	6
TCGA-78-7166-01A	10190	464746	96	250	42	158	36	75	48	70	52	90	50	73	23	31	23	31	59	89	68	122	48	63	21	25	25	38	51	73	56	279	42	69	210	372	1	0	107	197	59	98	68	115	88	163	83	203	6
TCGA-78-7167-01A	10524	487862	96	246	40	155	40	80	54	77	50	90	56	81	36	45	25	33	61	95	72	128	48	61	30	37	24	38	53	75	59	282	43	70	202	367	1	0	116	207	66	109	62	106	85	163	85	192	1
TCGA-78-7220-01A	10177	452719	98	241	43	160	39	74	52	79	55	100	44	62	34	48	22	28	63	95	75	128	49	63	23	29	25	38	61	84	58	258	46	75	218	379	1	0	112	202	57	95	69	114	92	169	86	198	6
TCGA-78-7535-01A	9426	428591	91	240	40	155	38	77	44	67	48	86	55	78	25	36	22	28	55	84	66	116	45	58	17	20	21	33	48	65	50	221	41	64	199	371	1	0	99	183	52	83	60	100	93	165	83	200	6
TCGA-78-7536-01A	10381	474160	95	238	42	150	37	80	37	57	54	99	47	66	19	23	21	28	59	89	55	101	48	62	26	32	26	39	52	72	57	267	43	72	199	364	1	0	109	194	76	122	75	125	91	170	82	193	6
TCGA-78-7537-01A	9338	426474	83	223	40	155	40	80	37	55	47	80	48	65	23	30	22	28	55	84	67	117	48	63	23	27	25	38	45	65	57	247	40	62	186	347	1	0	101	183	57	97	56	93	85	150	80	187	1
TCGA-78-7539-01A	10059	466134	100	248	43	160	34	72	34	52	51	91	47	63	14	18	26	33	59	89	70	118	48	62	31	38	21	33	36	51	56	279	43	69	213	394	1	0	116	207	71	112	59	98	86	165	75	198	1
TCGA-78-7540-01A	10010	453608	96	250	40	155	43	88	47	72	54	96	61	87	27	40	21	28	59	93	69	125	48	63	21	25	25	38	48	70	55	267	43	67	206	375	1	0	107	197	57	97	64	109	97	175	83	193	6
TCGA-78-7542-01A	10606	472777	100	241	41	148	39	81	46	69	51	88	55	78	26	38	34	44	53	82	78	126	53	68	27	32	28	44	69	96	55	252	46	75	237	412	7	7	111	203	67	110	61	99	97	172	81	182	6
TCGA-78-7633-01A	9738	450479	89	233	40	155	40	80	38	56	49	85	50	70	23	30	22	28	59	89	68	120	48	63	28	33	25	38	38	55	55	267	43	70	197	370	1	0	101	183	58	95	57	95	83	152	82	190	1
TCGA-78-8640-01A	9275	412983	90	230	40	155	33	66	38	58	47	81	42	56	17	23	22	28	58	85	67	110	48	62	12	14	21	33	48	68	53	234	38	58	207	367	1	0	101	180	58	96	64	105	88	158	79	175	1
TCGA-78-8648-01A	9265	415727	76	202	40	155	33	66	46	68	46	79	44	58	25	32	21	26	55	82	53	90	47	59	21	25	25	38	46	65	54	254	35	53	209	375	1	0	109	187	52	85	60	99	91	165	74	164	6
TCGA-78-8655-01A	8669	390219	81	215	39	140	38	77	34	50	43	73	39	53	23	30	22	28	54	80	54	96	45	58	23	27	25	38	37	54	48	216	37	54	184	332	0	0	95	174	52	89	50	83	78	140	68	161	1
TCGA-78-8660-01A	9386	419471	82	211	42	158	35	70	33	49	47	81	41	55	14	18	22	28	57	83	60	101	47	59	15	18	21	33	48	68	52	229	38	58	195	358	1	0	97	178	49	78	60	99	83	146	73	165	1
TCGA-78-8662-01A	9485	421022	89	213	43	150	35	69	38	55	54	85	42	58	15	20	26	33	60	89	75	128	42	53	17	20	21	33	44	59	57	247	44	73	204	371	1	0	113	200	60	104	63	105	87	155	80	186	0
TCGA-80-5607-01A	9139	417125	86	227	40	155	34	72	35	53	47	78	48	65	17	21	21	28	56	85	60	112	48	63	23	27	21	33	38	54	55	243	36	56	190	350	1	0	104	185	63	106	52	87	76	140	72	180	6
TCGA-80-5608-01A	9990	453684	93	236	43	160	38	77	41	61	55	93	56	75	22	31	22	28	58	84	69	115	48	63	31	38	26	39	52	73	55	267	43	69	204	366	1	0	107	192	62	100	64	106	86	151	81	185	1
TCGA-80-5611-01A	9638	430400	84	227	39	145	34	72	43	65	53	92	54	75	19	25	21	28	59	89	62	113	47	61	21	25	25	38	39	55	58	265	34	51	188	337	0	0	100	183	57	94	62	104	92	176	81	192	6
TCGA-83-5908-01A	9232	411050	78	204	40	155	37	71	41	62	44	74	43	59	23	32	22	28	54	79	59	99	46	58	17	20	21	33	51	72	53	232	38	58	189	352	1	0	103	182	51	84	60	99	91	161	78	171	1
TCGA-86-6562-01A	9447	416140	93	227	41	148	39	81	33	51	56	92	56	73	19	24	17	22	54	79	56	97	46	61	23	27	21	33	53	74	52	233	42	66	213	377	1	0	104	188	63	100	61	99	89	157	81	185	1
TCGA-86-6851-01A	9768	432444	76	204	41	157	35	70	43	66	47	83	39	52	22	31	22	28	56	83	55	95	45	57	17	20	21	33	46	66	52	232	45	74	205	363	1	0	108	191	65	107	59	98	88	155	72	162	1
TCGA-86-7701-01A	9644	431766	96	233	42	158	37	71	33	51	45	76	44	59	18	25	22	28	56	85	67	117	45	58	26	32	25	38	48	66	56	241	39	59	202	356	1	0	98	176	60	97	56	93	84	159	82	197	1
TCGA-86-7711-01A	9740	433946	80	218	40	147	36	76	53	78	52	90	46	63	31	39	21	28	51	81	54	96	49	62	15	18	21	33	55	76	53	234	39	63	201	364	1	0	107	190	60	103	55	93	82	160	77	177	6
TCGA-86-7713-01A	10243	459009	106	258	43	160	40	81	37	59	45	79	45	65	27	37	25	33	58	84	67	112	48	63	31	38	25	38	65	92	64	290	39	64	204	366	1	0	105	189	72	111	72	122	97	175	83	182	1
TCGA-86-7714-01A	8863	408728	73	206	40	155	38	77	44	65	47	79	48	65	28	34	22	28	52	78	56	104	48	63	23	27	21	33	48	65	54	254	36	54	184	346	1	0	104	183	52	84	52	88	80	142	79	186	1
TCGA-86-7953-01A	9794	436222	88	231	42	158	40	81	38	61	47	80	52	71	28	39	21	28	60	90	53	99	46	58	23	27	25	38	48	68	57	247	38	62	184	340	1	0	102	186	54	91	61	103	87	157	83	189	1
TCGA-86-7954-01A	9663	430181	85	220	39	145	34	72	48	74	51	92	48	65	23	33	22	28	54	83	60	105	48	62	19	23	21	33	53	75	55	243	39	64	207	375	1	0	104	185	53	87	63	104	89	155	78	182	1
TCGA-86-7955-01A	9554	425249	87	226	43	160	42	84	38	62	46	84	43	59	29	41	18	23	54	79	46	87	45	58	12	14	21	33	54	76	57	267	37	59	190	347	1	0	101	178	55	90	61	102	82	148	76	171	1
TCGA-86-8054-01A	9780	445639	82	210	41	146	34	70	35	52	52	87	53	72	14	18	26	33	56	83	59	101	46	58	27	32	25	39	55	73	57	267	42	64	199	360	1	0	102	186	59	92	57	95	90	168	78	171	1
TCGA-86-8055-01A	10103	453835	91	220	41	148	37	71	49	76	53	87	50	68	32	43	21	28	53	79	57	102	48	63	21	25	25	38	62	87	55	238	37	58	205	370	1	0	109	198	59	98	58	98	87	166	74	165	1
TCGA-86-8056-01A	9944	455863	90	232	40	155	38	77	47	70	53	91	53	74	30	39	22	29	60	90	66	119	48	63	27	33	26	39	53	72	56	264	35	55	187	344	1	0	101	186	58	96	58	99	76	143	82	189	1
TCGA-86-8073-01A	10442	486931	94	247	40	155	42	84	44	68	51	88	61	83	23	33	22	28	58	93	67	116	48	63	32	39	24	38	56	79	59	285	47	75	225	402	1	0	113	199	57	97	61	101	94	176	82	197	6
TCGA-86-8074-01A	9751	431856	92	230	43	160	38	77	50	76	46	79	43	61	29	41	22	28	55	83	70	122	48	63	17	20	25	38	41	58	52	233	39	59	212	377	1	0	105	188	59	96	56	93	84	155	81	186	1
TCGA-86-8075-01A	9889	444804	88	232	42	149	38	77	36	54	48	84	42	59	24	29	21	28	58	85	60	103	46	61	24	30	25	38	43	60	58	257	43	69	199	360	1	0	102	184	58	94	61	103	88	159	76	178	1
TCGA-86-8076-01A	9948	457328	94	236	40	155	34	72	41	61	46	80	51	72	19	25	22	29	59	91	64	114	48	62	15	18	24	37	46	67	57	265	43	69	210	376	1	0	109	196	53	88	58	98	89	169	78	194	6
TCGA-86-8278-01A	9510	433618	87	228	42	158	40	81	40	60	48	86	59	79	23	30	22	28	55	81	60	103	47	62	19	23	25	38	49	71	56	239	42	66	182	348	1	0	100	176	63	106	59	98	80	143	75	173	1
TCGA-86-8279-01A	10485	465869	104	269	40	147	40	81	41	62	60	108	58	88	24	32	26	33	64	96	77	132	47	61	33	39	28	44	64	86	58	259	48	78	223	390	7	7	110	205	68	110	62	104	92	168	81	195	1
TCGA-86-8280-01A	9602	421636	86	216	41	148	37	71	41	62	43	74	44	58	22	31	22	28	53	79	67	113	43	57	29	34	25	38	47	67	58	257	41	65	199	364	1	0	102	184	59	95	63	104	86	158	79	183	1
TCGA-86-8281-01A	9957	452330	95	241	42	158	33	66	44	70	51	92	50	71	28	37	22	29	56	85	60	111	48	63	26	32	25	38	59	84	56	290	42	66	203	374	1	0	117	209	60	99	54	92	83	162	83	202	1
TCGA-86-8358-01A	9279	407335	77	203	41	148	32	62	41	62	44	74	49	67	24	29	19	24	51	79	47	83	43	54	21	25	21	33	47	61	52	230	34	51	183	336	1	0	95	172	63	106	57	93	77	148	75	173	1
TCGA-86-8359-01A	9484	424070	88	236	41	156	34	72	46	70	51	84	52	70	21	29	17	22	57	83	60	103	48	63	23	27	25	38	56	74	60	270	42	64	195	362	1	0	103	188	54	88	56	93	81	147	78	173	1
TCGA-86-8585-01A	9538	424670	83	207	42	156	33	66	33	49	50	88	50	67	14	18	19	24	63	92	53	90	42	53	16	19	21	33	40	53	53	237	45	71	192	335	1	0	97	177	55	91	58	93	86	157	80	179	6
TCGA-86-8669-01A	9913	457223	97	241	42	158	38	77	40	59	56	95	47	67	23	30	25	33	58	85	67	115	47	61	37	45	25	39	62	84	56	279	40	62	193	352	1	0	107	195	63	104	58	101	80	153	79	185	1
TCGA-86-8671-01A	9143	400970	79	196	40	155	33	66	38	56	44	75	41	55	18	24	21	26	55	82	52	89	45	57	17	20	21	33	47	67	55	238	35	53	201	355	1	0	107	188	56	89	63	103	87	164	78	171	1
TCGA-86-8672-01A	9522	430609	86	219	40	155	33	66	34	52	49	84	49	66	14	18	17	22	56	83	60	103	48	63	19	23	25	38	37	52	53	238	45	69	204	377	1	0	101	180	53	90	56	93	83	153	70	160	1
TCGA-86-8673-01A	8887	401395	84	221	40	155	34	72	33	49	46	80	50	67	14	18	22	28	52	78	62	104	46	59	17	20	21	33	26	38	53	234	39	58	176	324	1	0	97	178	48	74	56	93	79	148	74	165	1
TCGA-86-8674-01A	9779	449763	97	247	42	158	39	81	32	48	49	88	44	64	19	24	21	28	60	90	66	119	48	62	26	32	24	38	42	57	58	257	43	69	198	354	1	0	101	183	56	92	59	100	88	158	83	202	1
TCGA-86-A456-01A	9101	404995	81	219	40	155	34	72	38	56	45	79	45	61	18	24	22	28	54	79	64	106	45	59	21	25	25	38	33	49	56	239	36	57	193	358	1	0	103	182	50	83	60	99	87	157	78	181	1
TCGA-86-A4D0-01A	9362	419257	88	217	41	148	38	72	47	76	51	84	53	71	28	41	21	28	57	83	41	79	48	62	37	45	21	33	57	80	51	233	40	62	175	325	1	0	94	178	58	95	48	82	79	149	75	168	1
TCGA-86-A4JF-01A	9288	414193	91	226	42	158	38	77	37	55	46	80	49	66	23	30	22	28	56	83	67	110	46	59	15	18	21	33	29	41	55	236	36	57	207	376	0	0	107	190	51	84	57	94	83	149	76	170	1
TCGA-86-A4P7-01A	9334	413827	79	206	40	155	33	66	33	49	46	79	59	78	14	18	22	28	56	83	55	95	46	58	21	25	21	33	43	59	52	233	38	58	190	358	1	0	99	179	54	89	60	99	87	164	76	170	1
TCGA-86-A4P8-01A	9225	412914	74	199	40	155	33	66	38	56	42	74	39	52	19	23	22	28	53	79	55	95	45	57	21	25	25	38	51	70	55	238	37	55	193	360	1	0	100	178	50	81	60	99	84	158	74	170	1
TCGA-91-6828-01A	9585	421555	89	232	44	161	38	77	41	61	51	84	45	64	22	31	21	28	59	85	60	107	47	62	27	33	21	33	39	57	51	233	39	64	198	360	1	0	104	188	52	85	57	98	74	138	72	174	1
TCGA-91-6829-01A	9677	430738	93	230	43	150	39	76	40	62	50	86	44	60	20	26	22	28	61	90	68	114	48	63	23	27	25	38	39	55	50	220	45	69	192	348	1	0	100	183	61	100	60	99	86	153	80	178	1
TCGA-91-6830-01A	9739	437111	91	240	39	145	34	72	45	70	47	81	53	71	24	35	22	28	61	90	71	116	48	63	23	27	25	38	49	71	55	238	42	66	205	381	1	0	106	189	57	95	63	103	95	173	77	169	6
TCGA-91-6831-01A	10113	451313	94	238	43	150	37	80	31	47	55	91	49	68	14	18	28	35	59	89	68	116	48	63	24	30	25	38	50	67	59	282	39	59	200	359	1	0	106	192	70	112	71	116	82	151	78	194	6
TCGA-91-6835-01A	9454	414776	77	195	42	158	33	66	41	62	43	74	40	54	19	25	21	26	55	81	57	95	45	57	17	20	21	33	40	57	53	258	38	58	205	353	1	0	106	187	55	91	64	105	89	164	71	182	1
TCGA-91-6836-01A	8647	395652	73	201	40	155	32	67	41	66	45	74	58	78	23	32	21	28	61	90	51	99	44	57	17	20	21	33	46	66	56	268	33	50	168	317	1	0	100	181	51	85	48	82	77	144	78	183	1
TCGA-91-6840-01A	10009	444125	89	219	39	145	41	77	47	72	55	97	46	67	25	36	22	28	58	84	69	115	48	62	28	33	25	38	51	66	57	247	42	67	215	386	1	0	109	195	64	109	61	98	90	162	83	190	6
TCGA-91-6847-01A	9148	407892	76	216	41	148	34	72	31	48	45	79	42	59	14	19	18	23	57	83	42	82	46	58	20	25	25	38	43	61	50	219	40	66	191	350	1	0	97	175	61	97	51	85	77	149	68	154	1
TCGA-91-6848-01A	9034	395762	79	206	40	155	33	66	36	55	45	76	39	53	19	25	17	22	57	84	55	95	46	59	17	20	26	39	33	46	59	229	37	54	178	334	1	0	100	178	59	95	56	93	84	148	77	169	6
TCGA-91-6849-01A	8982	408402	84	221	41	156	33	66	37	55	49	85	44	61	18	22	22	28	54	79	58	101	47	62	17	20	25	38	42	57	54	231	44	68	190	342	1	0	106	189	53	88	54	88	85	149	74	166	1
TCGA-91-7771-01A	9213	414583	83	223	40	155	38	77	40	63	45	79	49	66	23	33	22	28	55	83	67	117	48	62	32	38	25	38	48	67	57	260	41	63	192	358	1	0	98	176	55	90	59	99	79	142	79	185	1
TCGA-91-8496-01A	9110	403714	88	224	40	155	38	77	35	52	50	84	58	81	19	24	17	22	56	84	64	113	47	62	22	26	25	38	41	57	55	267	41	63	198	363	1	0	101	183	51	85	60	99	78	147	80	195	1
TCGA-91-8497-01A	9448	427221	90	232	40	155	34	72	43	66	46	79	47	65	22	31	22	28	59	89	68	117	48	63	28	33	25	38	49	71	58	292	41	63	184	344	1	0	97	175	54	89	60	99	86	151	73	194	1
TCGA-91-8499-01A	9959	436709	85	207	39	145	38	73	49	71	47	81	53	72	31	39	22	29	59	87	55	94	50	63	21	25	21	33	52	72	55	233	41	67	220	382	0	0	114	202	66	111	56	95	85	151	72	165	1
TCGA-91-A4BC-01A	9624	427695	84	211	42	158	33	66	35	52	51	85	44	60	14	18	21	28	57	84	50	91	47	59	17	20	25	38	39	54	55	238	38	63	203	361	1	0	112	201	59	95	58	98	89	161	76	169	1
TCGA-91-A4BD-01A	9041	409549	71	203	39	145	38	77	38	56	44	75	47	63	24	29	22	28	60	89	56	104	48	63	23	27	21	33	45	64	51	222	39	59	189	342	1	0	98	173	55	88	60	99	80	148	79	186	1
TCGA-93-7347-01A	9223	414844	81	208	40	155	34	72	46	67	42	74	42	57	25	32	21	26	57	84	52	89	45	57	21	25	21	33	45	63	52	241	38	58	196	367	1	0	100	178	51	85	60	99	89	162	77	174	6
TCGA-93-7348-01A	9397	418843	78	206	41	156	37	71	41	63	44	75	40	54	23	33	22	28	53	79	54	94	46	59	23	27	25	38	43	61	55	243	42	66	199	352	1	0	102	184	51	84	63	104	88	163	79	181	1
TCGA-93-8067-01A	9102	410472	91	229	40	155	37	71	50	73	50	87	50	72	28	39	22	28	60	89	72	124	48	62	18	21	25	38	46	68	51	220	39	59	190	340	1	0	100	183	57	94	54	88	78	140	81	186	1
TCGA-93-A4JN-01A	9429	419132	80	197	39	145	37	71	38	57	40	68	38	50	24	31	18	23	56	85	60	109	48	63	17	20	25	38	40	57	55	267	35	55	188	336	1	0	101	183	57	97	58	98	81	146	79	186	1
TCGA-93-A4JO-01A	9611	426207	82	203	40	155	33	66	41	61	48	79	48	63	19	25	21	28	57	84	56	98	46	58	15	18	25	38	37	53	56	246	36	56	203	357	1	0	106	189	51	82	58	98	82	153	71	161	1
TCGA-93-A4JP-01A	9476	425072	78	206	39	145	37	71	38	56	43	74	44	58	24	29	22	28	57	91	65	108	48	63	26	31	25	38	48	66	53	224	36	54	189	352	1	0	99	179	56	93	60	99	86	164	74	170	1
TCGA-93-A4JQ-01A	9453	421757	81	220	42	158	34	72	49	75	47	81	43	59	28	40	21	26	56	83	52	89	46	58	15	18	25	38	52	72	55	238	40	65	212	378	1	0	105	186	51	85	60	99	88	168	76	170	1
TCGA-95-7039-01A	9751	429908	100	235	39	145	33	74	35	50	52	89	52	73	14	18	22	28	58	86	66	117	45	58	23	27	25	38	43	60	56	256	43	69	211	375	1	0	104	187	62	104	60	99	89	160	82	196	1
TCGA-95-7043-01A	9562	434917	91	221	43	160	36	75	50	77	52	87	58	81	26	36	22	28	50	79	64	105	46	61	30	37	29	44	57	90	60	231	43	65	199	368	1	0	104	184	62	99	58	97	84	158	62	147	1
TCGA-95-7562-01A	9366	421104	84	206	41	146	38	72	43	66	55	87	49	66	23	32	22	28	58	88	56	100	48	62	23	27	21	33	51	69	55	238	39	59	191	348	1	0	108	193	61	98	57	94	87	158	73	184	1
TCGA-95-7567-01A	8820	390819	79	212	40	155	38	77	31	45	42	72	43	59	18	24	22	28	51	75	56	100	45	58	29	34	25	38	35	48	54	234	35	53	183	344	0	0	101	183	51	84	58	92	84	144	75	167	1
TCGA-95-7944-01A	9214	408288	79	197	40	155	33	66	41	65	45	74	39	52	24	32	21	26	55	80	49	87	48	63	20	24	25	38	47	66	53	232	36	58	196	346	1	0	107	189	59	99	54	92	78	145	72	162	1
TCGA-95-7947-01A	9131	401062	78	206	42	149	31	61	37	55	41	71	48	62	18	24	26	33	55	83	55	99	46	61	16	19	21	33	35	49	49	219	36	54	203	366	1	0	98	171	55	86	60	101	83	147	81	178	1
TCGA-95-7948-01A	9025	400252	86	201	37	144	35	71	39	61	45	79	49	68	26	35	21	28	60	89	59	110	46	58	7	8	25	38	49	70	53	232	36	58	173	324	1	0	106	186	56	93	54	92	73	130	75	178	1
TCGA-95-8039-01A	9580	427012	77	211	41	157	38	77	42	62	44	74	46	62	24	31	22	28	54	79	63	107	47	62	23	27	25	38	43	60	57	250	39	58	202	362	1	0	105	187	63	104	60	99	86	152	77	174	1
TCGA-95-8494-01A	8957	394013	91	211	41	148	36	77	42	69	48	84	48	65	23	33	22	28	51	75	65	110	48	63	12	14	21	33	45	63	50	220	35	53	194	345	0	0	101	179	55	92	49	82	78	133	67	149	6
TCGA-95-A4VK-01A	9803	447199	80	220	43	160	38	77	37	55	48	79	42	59	24	29	22	29	60	89	60	111	48	62	19	23	20	32	44	63	56	280	37	58	199	361	1	0	120	206	54	90	55	94	81	157	78	184	1
TCGA-95-A4VN-01A	9720	440058	80	214	40	155	34	72	41	61	46	80	53	71	20	26	22	29	57	84	58	103	48	63	15	18	25	38	49	69	53	250	39	63	198	363	1	0	102	188	50	84	61	103	84	156	76	172	1
TCGA-95-A4VP-01A	9922	456687	96	239	42	158	40	80	35	53	41	74	42	59	24	29	22	29	58	85	64	111	48	62	29	36	25	38	58	82	58	292	36	56	195	353	1	0	103	188	58	98	58	99	79	149	78	189	6
TCGA-97-7546-01A	9486	424793	80	207	39	145	33	66	33	49	44	75	44	58	14	18	22	28	55	84	65	116	47	62	23	27	25	38	49	68	50	221	36	54	200	368	1	0	106	187	53	85	64	106	86	158	83	191	1
TCGA-97-7547-01A	9490	434738	93	235	39	145	34	72	40	58	51	88	56	81	18	23	21	28	57	85	65	117	48	63	23	27	25	38	43	59	56	268	39	61	186	343	1	0	112	195	53	88	61	103	88	159	81	198	6
TCGA-97-7552-01A	9426	420183	84	208	42	158	33	66	45	70	46	79	54	72	24	35	22	28	55	82	56	96	45	57	17	20	25	38	49	68	52	231	41	65	203	363	1	0	105	186	54	89	60	99	85	159	78	171	1
TCGA-97-7553-01A	9519	421761	88	225	39	145	33	66	37	55	46	79	41	55	19	23	22	28	53	79	67	110	46	58	17	20	25	38	46	62	52	233	37	55	199	369	1	0	103	185	52	84	56	93	87	155	79	181	1
TCGA-97-7554-01A	9397	407882	78	198	41	146	35	70	42	65	50	87	43	57	18	24	22	28	57	86	58	97	43	54	27	32	25	38	57	79	56	255	39	59	202	367	1	0	108	193	52	85	59	98	85	154	78	171	1
TCGA-97-7937-01A	10438	457740	106	250	41	146	39	81	38	56	59	107	56	79	20	26	26	33	59	89	72	116	45	57	36	46	29	45	59	82	56	250	43	69	223	399	7	7	100	186	77	123	67	112	91	163	78	174	6
TCGA-97-7938-01A	9685	444900	89	236	42	158	38	77	35	53	46	80	51	72	24	29	22	29	61	90	62	113	47	62	25	31	24	37	41	61	54	280	38	60	200	372	1	0	107	195	53	88	54	91	82	155	82	202	6
TCGA-97-7941-01A	9547	434716	94	239	40	155	38	77	47	72	50	84	61	83	25	36	22	28	57	92	71	124	47	62	23	27	25	38	59	82	55	241	38	58	203	382	1	0	106	190	57	97	60	99	84	156	83	191	1
TCGA-97-8171-01A	9121	404146	90	224	39	145	40	80	44	69	48	82	51	69	23	33	17	22	56	84	64	113	42	56	23	27	21	33	41	59	54	240	40	62	192	355	1	0	108	193	51	83	53	89	80	145	78	190	1
TCGA-97-8172-01A	9388	417159	88	228	41	148	38	77	41	64	44	75	41	56	24	34	17	22	53	79	65	110	46	58	23	27	21	33	50	68	53	250	39	58	186	349	1	0	99	179	50	84	60	99	88	164	80	184	1
TCGA-97-8174-01A	9596	432627	87	222	39	145	37	71	32	48	50	85	51	67	18	24	22	28	55	84	75	129	48	63	27	33	25	38	49	69	57	300	39	59	202	375	1	0	107	190	51	85	60	99	90	164	79	186	1
TCGA-97-8175-01A	9263	414662	87	226	40	155	34	72	38	56	46	79	48	65	18	24	22	28	57	83	69	115	48	63	17	20	21	33	42	61	56	259	38	55	190	357	0	0	95	171	58	91	60	99	88	154	73	162	6
TCGA-97-8176-01A	9687	434028	93	231	42	158	34	72	44	65	49	83	49	69	20	26	21	28	60	90	62	113	48	63	17	20	25	38	49	69	58	259	43	70	195	353	1	0	107	192	56	94	61	104	86	159	78	188	1
TCGA-97-8177-01A	9484	421137	88	220	40	155	33	66	43	66	45	78	43	59	22	31	22	28	53	79	56	96	46	59	17	20	25	38	54	77	56	239	38	58	189	352	1	0	100	180	58	95	63	104	89	168	76	171	1
TCGA-97-8179-01A	9820	431338	98	243	40	155	40	79	49	71	57	94	48	66	31	39	22	28	58	84	68	114	46	61	33	39	25	38	60	84	54	243	44	70	207	369	7	7	105	189	63	101	60	99	84	153	75	177	1
TCGA-97-8547-01A	9273	418180	88	226	40	155	32	67	48	77	46	78	53	74	25	36	21	28	54	79	60	105	48	63	15	18	24	37	43	63	49	229	37	58	181	340	1	0	102	186	53	88	54	92	78	145	71	160	1
TCGA-97-8552-01A	9315	411961	83	223	39	145	38	77	42	63	47	79	48	65	24	31	22	28	59	86	63	108	45	60	23	27	25	38	47	67	54	240	34	52	195	365	1	0	101	183	54	89	60	99	82	152	80	184	1
TCGA-97-A4LX-01A	9206	407174	72	195	40	155	33	66	38	59	40	71	38	50	20	28	21	26	55	82	52	89	43	54	15	18	21	33	44	60	56	237	39	64	193	348	1	0	106	187	51	84	60	99	87	164	76	170	1
TCGA-97-A4M0-01A	8447	373910	74	190	39	145	31	61	38	54	43	72	41	55	18	24	22	28	54	79	51	90	43	57	17	20	25	38	35	49	53	231	32	48	170	318	1	0	93	168	47	75	59	98	73	137	72	165	1
TCGA-97-A4M1-01A	9770	437544	93	239	40	155	40	80	43	68	46	79	53	75	29	40	21	28	60	90	66	119	48	61	23	27	25	38	54	77	52	233	39	61	195	366	1	0	109	196	53	88	62	105	86	152	82	189	1
TCGA-97-A4M2-01A	9331	418273	87	220	40	155	33	66	43	66	46	79	53	69	22	31	22	28	58	86	56	96	46	59	21	25	25	38	49	69	54	227	36	54	200	370	1	0	106	187	53	85	60	99	88	164	74	170	1
TCGA-97-A4M3-01A	9463	427355	96	235	41	157	37	71	45	66	54	95	49	70	22	31	21	28	58	88	68	123	47	62	23	27	25	38	40	59	54	233	41	64	174	318	1	0	108	191	63	102	57	97	78	141	83	192	1
TCGA-97-A4M5-01A	9459	423292	82	212	39	145	33	66	49	75	46	79	48	65	28	40	22	28	57	84	61	102	46	58	19	23	25	38	63	88	56	259	38	58	189	354	1	0	100	182	58	96	60	99	87	163	78	181	1
TCGA-97-A4M6-01A	9345	418524	75	191	39	145	33	66	40	64	44	73	40	53	21	29	21	28	51	81	59	102	48	63	23	27	25	38	39	57	55	243	35	53	190	334	1	0	115	198	52	86	58	99	83	155	73	159	1
TCGA-97-A4M7-01A	9865	436787	84	228	41	157	34	72	39	63	47	78	48	66	21	29	21	28	54	80	56	98	47	62	23	27	25	38	46	66	55	238	38	62	209	366	1	0	114	204	55	93	58	98	80	150	72	171	1
TCGA-99-7458-01A	9311	413631	82	222	40	155	38	77	45	70	47	80	45	61	27	40	22	28	52	78	57	100	48	63	23	27	25	38	57	81	53	234	38	58	203	361	1	0	104	185	52	84	56	93	85	149	76	164	1
TCGA-99-8025-01A	9718	427451	93	243	41	146	41	81	45	69	53	92	56	75	23	33	23	27	56	83	67	109	48	63	22	26	25	38	53	76	53	253	35	52	206	370	7	7	103	188	55	89	59	98	86	155	80	178	1
TCGA-99-8028-01A	9628	428401	81	212	40	155	34	72	41	61	47	78	42	59	20	26	22	29	56	83	49	90	46	58	29	34	21	33	50	69	55	238	39	63	203	365	1	0	107	190	51	85	61	103	92	166	76	172	6
TCGA-99-8032-01A	10217	467463	96	240	42	150	38	77	32	48	47	85	50	71	20	24	21	28	60	90	63	113	46	58	24	30	20	32	50	68	57	268	39	63	202	370	1	0	106	192	66	106	57	98	81	156	78	197	6
TCGA-99-8033-01A	9920	441292	89	238	42	158	34	72	50	76	55	97	53	74	26	36	28	35	59	89	68	117	48	63	17	20	25	38	54	77	55	238	44	70	207	385	1	0	111	196	60	99	60	99	90	165	79	187	1
TCGA-99-AA5R-01A	9466	427456	81	216	40	155	37	71	38	58	43	76	44	59	23	32	22	28	57	84	61	103	45	57	21	25	25	38	50	71	56	259	38	58	196	364	1	0	107	190	57	97	60	99	89	168	74	170	1
TCGA-J2-8192-01A	10115	457286	100	252	42	158	38	77	48	73	58	101	60	85	28	39	22	28	54	83	64	114	48	63	19	23	24	37	52	71	56	259	46	74	211	378	1	0	107	193	61	100	68	108	94	168	84	191	1
TCGA-J2-8194-01A	10091	453165	99	255	43	160	41	85	46	73	59	105	56	79	25	36	26	33	61	91	71	122	48	63	28	33	25	38	59	83	55	254	42	64	215	376	1	0	108	193	72	115	63	104	89	160	82	199	1
TCGA-J2-A4AD-01A	10012	447468	94	239	41	148	38	77	46	72	47	78	51	71	31	43	21	28	61	89	62	109	48	62	17	20	25	38	55	77	53	258	40	63	203	360	1	0	105	193	57	93	58	98	87	161	79	180	6
TCGA-J2-A4AE-01A	9097	411843	79	216	40	155	34	72	38	56	46	79	48	65	18	22	23	27	59	89	58	103	46	59	24	28	25	38	42	60	51	235	41	63	198	361	1	0	98	178	56	93	54	88	76	144	71	174	1
TCGA-J2-A4AG-01A	9414	415255	83	220	42	158	40	81	31	47	41	74	38	53	18	24	21	28	54	80	49	90	46	59	17	20	25	38	45	63	52	233	39	63	192	349	1	0	101	183	56	93	61	102	89	166	77	182	6
TCGA-L4-A4E5-01A	9108	401611	73	201	37	144	39	78	37	57	51	86	44	60	23	30	22	28	51	75	64	108	43	54	21	25	24	37	39	54	55	242	37	58	194	352	1	0	100	182	52	84	53	88	79	139	74	168	1
TCGA-L4-A4E6-01A	9211	412994	81	220	39	145	34	72	39	59	46	79	49	66	18	24	22	28	57	84	62	103	46	58	21	25	21	33	44	60	52	246	37	55	207	376	1	0	106	187	62	97	60	99	95	167	75	174	1
TCGA-L9-A443-01A	8694	383051	76	208	37	144	38	75	42	67	45	73	46	66	26	37	18	23	54	79	44	82	44	58	17	20	21	33	36	52	51	219	36	56	174	323	1	0	91	163	56	90	55	93	82	145	72	158	1
TCGA-L9-A444-01A	9028	400858	80	215	42	158	34	72	32	48	47	83	39	53	14	18	21	26	52	78	52	90	43	54	23	27	21	33	30	41	53	234	38	58	196	352	7	7	96	169	55	89	60	99	85	152	80	178	6
TCGA-L9-A50W-01A	9098	401575	87	234	39	145	38	77	43	62	44	75	43	58	27	35	22	28	54	79	68	114	46	61	27	33	21	33	53	75	55	238	42	66	197	365	1	0	104	185	55	92	57	94	85	151	76	178	1
TCGA-L9-A5IP-01A	9998	441511	105	257	42	150	37	78	46	72	55	93	55	78	22	31	22	28	58	88	70	122	48	63	20	24	28	44	62	89	54	240	45	72	219	375	6	8	118	208	60	100	57	93	88	158	82	190	1
TCGA-L9-A743-01A	9456	421561	77	216	40	155	34	72	41	62	47	80	44	60	20	26	22	28	56	83	55	95	42	53	20	24	25	38	42	59	53	253	39	64	202	375	1	0	107	190	54	88	56	93	88	161	76	170	1
TCGA-L9-A7SV-01A	9925	429433	87	225	44	161	45	88	31	47	50	81	53	71	18	24	17	22	58	84	56	94	43	57	19	23	25	38	43	63	55	263	43	69	214	376	1	0	104	185	69	106	58	95	90	157	78	184	6
TCGA-L9-A8F4-01A	9896	447391	87	233	40	155	38	77	47	70	47	81	44	60	30	41	21	26	56	83	62	102	49	63	22	28	25	38	60	86	56	246	45	71	214	390	1	0	109	195	58	98	60	99	92	172	78	178	6
TCGA-MN-A4N1-01A	9314	417185	88	207	40	155	38	73	42	64	50	78	51	67	25	34	21	29	56	84	57	106	45	58	17	20	26	39	40	55	54	242	35	55	191	338	1	0	103	184	49	80	53	89	72	139	74	177	1
TCGA-MN-A4N4-01A	9975	448061	91	237	39	145	38	77	43	66	50	88	58	77	25	36	22	28	64	95	73	124	49	63	15	18	25	38	56	80	58	265	40	65	205	376	1	0	104	186	54	89	60	99	100	177	80	188	6
TCGA-MN-A4N5-01A	8971	397006	76	212	40	145	38	77	41	62	47	79	48	65	24	31	22	28	53	78	54	96	48	63	17	20	25	38	42	62	50	221	37	55	186	340	1	0	96	165	57	89	57	94	85	150	76	164	1
TCGA-MP-A4SV-01A	10610	465250	100	238	44	161	41	85	48	77	62	102	51	74	27	40	36	45	56	83	79	127	48	63	36	45	25	38	72	103	54	243	42	66	221	397	7	7	108	193	72	114	74	122	85	151	76	175	6
TCGA-MP-A4SW-01A	9771	433463	89	222	40	155	33	66	43	66	50	88	52	68	22	31	22	28	57	84	67	110	48	63	33	39	21	33	62	87	53	258	42	64	201	359	1	0	102	184	57	96	60	99	88	161	80	176	1
TCGA-MP-A4SY-01A	9432	433960	83	220	39	145	34	72	44	67	50	84	53	75	18	26	22	28	52	78	60	102	47	62	15	18	25	38	41	59	55	241	38	58	194	350	1	0	107	190	54	88	61	101	82	146	74	164	1
TCGA-MP-A4T4-01A	9553	428367	80	214	42	158	34	72	43	65	50	85	47	64	19	25	22	28	56	83	56	96	42	53	20	24	21	33	46	64	52	233	36	57	211	378	1	0	104	186	55	89	60	99	85	151	76	170	1
TCGA-MP-A4T7-01A	9652	438221	86	232	40	155	34	72	35	53	46	84	48	69	19	23	21	28	60	90	65	118	48	63	19	23	24	37	39	57	52	231	43	69	194	354	1	0	101	183	64	104	58	98	89	159	79	197	1
TCGA-MP-A4T8-01A	9742	442329	96	244	42	158	34	72	42	62	47	84	44	64	22	30	24	32	57	83	63	110	45	58	26	32	25	38	46	66	53	259	36	56	195	358	1	0	105	192	57	94	54	92	76	141	76	174	1
TCGA-MP-A4T9-01A	9267	410771	83	213	40	155	37	71	33	49	47	80	49	64	18	24	22	28	53	78	62	103	45	58	23	27	25	38	46	64	56	237	39	59	187	353	1	0	100	180	54	89	60	99	88	157	78	171	1
TCGA-MP-A4TA-01A	9585	431270	83	220	41	148	34	72	47	71	46	80	52	72	26	36	17	22	56	88	63	105	47	59	15	18	25	38	55	78	55	238	38	58	205	372	0	0	104	186	60	103	56	93	88	158	76	175	1
TCGA-MP-A4TC-01A	9367	417353	89	231	40	155	38	77	35	52	50	85	57	76	18	24	22	28	56	83	63	105	43	54	15	18	25	38	38	55	52	233	34	52	195	360	1	0	105	186	54	89	60	99	90	159	77	174	6
TCGA-MP-A4TD-01A	9838	452519	92	234	40	155	40	80	53	76	50	84	51	69	36	45	22	28	56	83	66	109	46	58	30	37	25	38	67	93	56	259	38	58	203	375	1	0	111	196	53	88	60	99	94	169	77	171	1
TCGA-MP-A4TE-01A	10070	462633	93	234	42	158	42	84	50	73	50	91	51	72	26	37	26	34	59	85	57	100	48	63	37	46	25	38	57	84	57	285	38	61	190	345	6	8	114	196	61	103	58	98	78	144	74	179	1
TCGA-MP-A4TF-01A	9604	432274	85	226	42	158	38	79	32	48	46	80	52	70	14	18	21	29	52	82	56	98	46	58	15	18	25	38	36	52	55	241	36	56	199	352	7	7	110	192	57	95	57	97	80	146	71	162	1
TCGA-MP-A4TH-01A	9823	443154	88	230	40	155	38	77	36	54	46	80	53	71	24	29	22	29	60	90	65	118	46	58	24	30	25	38	46	65	57	268	36	56	200	364	1	0	108	197	54	89	58	98	84	158	79	186	1
TCGA-MP-A4TI-01A	9115	404919	75	201	40	155	33	66	41	62	46	79	43	59	19	25	22	28	57	84	53	91	46	58	15	18	25	38	41	58	56	239	36	57	200	364	1	0	107	190	51	84	53	87	82	152	73	160	1
TCGA-MP-A4TJ-01A	9670	435260	82	222	40	155	38	77	47	72	53	92	51	69	25	36	22	28	56	83	55	95	46	58	15	18	25	38	56	80	57	268	37	57	209	377	1	0	107	189	51	85	63	104	86	158	78	184	6
TCGA-MP-A4TK-01A	9361	414538	83	221	40	155	36	76	33	49	45	79	49	66	14	18	22	28	53	79	55	95	42	53	20	24	25	38	39	55	52	231	34	53	207	370	1	0	98	176	54	85	63	104	88	160	73	160	1
TCGA-MP-A5C7-01A	10042	463072	103	250	42	158	41	85	49	71	57	99	57	80	27	37	26	33	60	89	76	129	47	62	36	45	24	38	55	78	53	253	43	70	205	375	1	0	111	198	62	101	63	107	93	176	83	191	1
TCGA-NJ-A4YF-01A	9485	428025	94	240	40	155	41	81	33	49	45	79	49	66	20	24	22	28	57	83	66	109	48	63	15	18	21	33	38	52	52	237	38	58	199	362	1	0	98	178	62	101	57	94	90	161	77	174	1
TCGA-NJ-A4YG-01A	9348	419318	84	224	39	145	38	77	45	67	47	80	54	72	27	37	22	28	53	79	60	101	47	62	23	27	25	38	40	59	53	253	43	65	195	362	1	0	102	181	57	97	60	99	88	164	79	181	1
TCGA-NJ-A4YI-01A	8990	394920	83	221	40	149	35	73	41	63	50	81	53	73	23	28	17	22	56	84	51	93	44	57	23	27	21	33	46	65	53	233	39	59	186	347	1	0	101	183	58	94	58	94	85	150	74	194	1
TCGA-NJ-A4YP-01A	9547	428790	85	226	40	155	34	72	38	56	45	78	48	65	17	21	22	28	58	84	69	115	45	59	27	33	25	38	48	66	53	234	42	64	190	355	1	0	102	184	57	92	60	99	88	157	78	178	1
TCGA-NJ-A4YQ-01A	9715	441320	78	214	40	155	34	72	38	55	45	79	58	80	21	25	22	28	56	83	55	95	45	58	20	24	21	33	54	75	54	246	36	57	205	379	1	0	105	187	47	79	62	103	92	168	77	174	6
TCGA-NJ-A55A-01A	9729	445095	82	219	40	155	36	72	42	63	44	75	49	66	21	31	22	28	57	84	60	102	47	62	21	25	25	38	53	77	57	265	39	64	202	372	1	0	112	196	54	89	60	99	88	160	76	170	1
TCGA-NJ-A55O-01A	9802	452518	86	227	40	155	38	77	45	69	48	85	56	75	23	33	22	28	59	89	64	114	47	62	21	25	21	33	50	71	53	253	38	58	218	390	1	0	106	192	50	84	60	99	88	159	81	196	1
TCGA-NJ-A55R-01A	10381	473402	92	238	42	158	38	79	53	82	54	92	60	84	28	40	22	28	58	88	63	110	48	62	30	37	25	38	62	88	58	292	38	58	212	385	6	8	112	200	67	115	67	111	96	176	75	198	1
TCGA-NJ-A7XG-01A	9422	428543	82	219	39	145	38	77	37	55	47	78	48	66	23	28	21	28	53	79	59	104	47	62	27	33	25	38	34	51	53	253	36	56	186	352	1	0	101	187	50	84	58	98	77	141	77	181	1
TCGA-O1-A52J-01A	10314	464523	93	235	43	160	38	77	49	71	56	95	57	77	26	37	22	28	64	97	64	114	47	62	24	29	25	38	57	82	56	293	46	74	223	401	1	0	111	200	69	107	63	104	89	166	76	184	6
TCGA-S2-AA1A-01A	9475	432060	88	230	40	155	38	77	42	63	50	84	56	75	22	31	22	28	55	84	63	111	49	63	21	25	25	38	41	58	56	256	39	59	209	377	1	0	102	179	52	84	60	99	89	162	78	182	1
[truncated: 681 more columns]
