# Supplementary material for: Pathway potency in methylation altered network reveals lung cancer branching evolution and hallmarks
Source: iScience. 2026 Jul 10;29(8):116730. doi: 10.1016/j.isci.2026.116730 (PMC13380764; doi:10.1016/j.isci.2026.116730)
Supplement: Table S3. Pathway potency values by sample and pathway, related to Figure 3 [file mmc3.xlsx]

## Sheet: Sheet1
Unnamed: 0	hsa00010	hsa00020	hsa00030	hsa00040	hsa00051	hsa00052	hsa00053	hsa00061	hsa00062	hsa00071	hsa00100	hsa00120	hsa00130	hsa00140	hsa00190	hsa00220	hsa00230	hsa00232	hsa00240	hsa00250	hsa00260	hsa00270	hsa00280	hsa00290	hsa00310	hsa00330	hsa00340	hsa00350	hsa00360	hsa00380	hsa00400	hsa00410	hsa00430	hsa00440	hsa00450	hsa00470	hsa00480	hsa00500	hsa00510	hsa00511	hsa00512	hsa00513	hsa00514	hsa00515	hsa00520	hsa00524	hsa00531	hsa00532	hsa00533
TCGA-05-4384-01A	0.947429	0.885506	1.03108	0.903033	0.918322	1.02064	0.959261	1.10274	0.831801	0.859699	0.973392	0.887227	0.190995	0.909408	1.00562	0.995678	0.931903	0	0.8873	0.89649	0.620942	0.95969	0.877027	0.802928	0.381343	0.840324	0.923967	0.925103	0.920781	0.980392	1.04892	0.825451	0.849226	0.399503	0.863487	0.901403	0.878958	0.97431	1.01891	0.953621	0.874886	0.975247	0.904845	0.896863	0.962307	0.927204	0.722597	0.804931	0.934984
TCGA-05-4390-01A	0.969351	0.848289	1.16973	0.974909	0.859843	0.835611	0.86304	0.714349	0.723867	0.688246	1.05507	1.02562	0.261501	0.627442	1.00329	0.860419	0.944676	0	0.91452	0.851568	0.774842	0.927075	0.717504	0	0.555703	0.860538	0.772056	0.830578	0.797087	1.03819	0.979476	0.9929	1.00168	0.407863	0.875155	0.86009	0.90177	0.959443	0.98821	0.909784	0.733568	0.930896	0.873831	0.905131	0.919622	0.835446	0.837367	0.750214	0.858178
TCGA-05-4415-01A	0.944631	0.903084	1.12512	0.804804	0.9326	0.794535	0.86476	0.868779	0.75282	0.774922	1.03914	0.898445	0.187924	0.426498	1.02376	0.916943	0.903891	0	0.948134	0.999578	0.719265	1.0396	0.761015	0	0.791278	0.95593	0.918929	0.946714	0.921824	0.818197	0.988553	0.882115	0.687676	0.443427	0.934086	0.814786	0.927053	1.14107	0.963408	0.552684	0.873261	0.581304	0.904037	0.778097	0.942215	0	0.666979	0.571579	0.931072
TCGA-38-6178-01A	0.949045	0.71391	1.15493	0.844155	0.809631	0.909492	0.868932	0.829507	0.752793	0.749768	0.957435	0.779417	0.27504	0.723906	0.97972	1.0234	0.958946	0	0.892911	0.955811	0.88627	0.953914	0.762066	0	0.803525	0.829274	1.04058	0.858474	0.923445	1.0422	1.01775	0.746395	0.476817	0.389085	0.944317	0.849809	0.929649	0.862487	0.995794	0.864503	0.852176	1.02107	0.869479	0.781707	0.898711	0	0.801903	0.660492	0.921292
TCGA-44-2668-01A	0.927445	0.832484	1.07874	0.909617	0.844031	0.936637	0.82029	0.896442	0.635848	0.698188	1.06598	0.99616	0.317804	0.641839	0.986474	0.931396	0.971579	0	0.844651	0.783673	0.675952	0.919499	0.685812	0	0.919649	0.993489	0.878263	0.964443	0.960169	0.73799	0.730986	0.933954	0.864694	0.360303	0.993352	0.889061	0.930525	0.936587	0.95513	0.871343	0.92548	0.910362	0.962579	0.816066	0.953114	0	0.914474	0.676529	0.937747
TCGA-44-5643-01A	0.867831	0.808851	1.1138	0.864737	0.945052	0.876653	0.892825	0.970192	1.00364	0.881421	1.02113	0.840585	0.267366	0.8791	0.942783	0.805425	0.852018	0	0.666482	0.738273	0.875611	0.958647	0.869941	0	0.908589	0.995195	0.946952	0.923214	1.0047	0.973297	0.974234	0.91173	0.925644	0.725888	0.607976	0.88425	0.806526	0.986963	0.943452	0.973694	0.807535	0.76863	0.813045	0.884621	0.944444	1.13756	0.835634	0.71282	0.88776
TCGA-44-7661-01A	0.988312	0.841704	1.16325	0.806467	0.845266	0.878275	0.860549	0.929683	0.601953	0.878593	1.09945	0.853112	0.202319	0.674503	1.03224	0.888564	0.941739	0	0.90559	0.865815	0.769347	0.8662	0.907359	0	0.480509	0.757489	0.985599	0.917905	0.901254	0.96858	0.830153	0.678792	0.429413	0.323485	0.929816	0.806762	0.913019	1.00897	1.0178	0.935046	0.862434	0.968096	0.905614	0.864022	1.0351	0	1.03918	0.79847	0.9822
TCGA-44-7667-01A	0.922377	0.998123	1.10442	0.812182	0.739526	1.05485	0.858952	1.08804	1.02831	0.807762	1.02259	0.965943	0.163061	0.544579	0.989098	0.953065	0.905393	0	0.880464	0.881379	0.857446	0.999905	0.957839	0.839637	0.9642	0.824156	0.948621	0.891663	0.888003	1.01704	0.993035	0.877479	0.883747	0.426242	0.915587	0.870253	0.799391	1.01541	0.947376	0.983431	0.76284	1.03209	0.72039	0.98379	0.855438	0.831508	0.677164	0.927975	1.00591
TCGA-44-8119-01A	0.966588	0.765755	1.16892	0.859981	0.95236	0.952752	0.920696	1.08367	0.824214	0.855692	0.994858	0.877646	0.91733	0.726848	0.858531	0.986871	0.910497	0.925379	0.839286	0.858791	0.899168	0.821467	0.86649	0.785599	0.704296	0.892168	0.991033	0.923771	0.954262	1.0025	1.08402	0.845955	1.00058	0.468116	0.836644	0.716535	0.893338	0.954068	1.02181	0.868034	0.886328	0.980586	0.966655	0.875799	0.946569	0.841831	0.892064	0.865066	0.917372
TCGA-49-4488-01A	1.06072	0.863434	1.05542	0.925733	0.997388	0.95754	0.911604	1.06772	0.672703	0.622446	1.01187	0.908812	0.221602	0.89752	1.01225	0.929126	0.925599	0.883521	0.884705	0.983967	0.528159	0.958121	0.710058	0	0.400452	0.79316	0.925542	0.767579	0.769961	0.797086	0.989978	0.660038	0.868101	0.299066	0.880713	0.925178	0.931307	0.930603	1.02424	1.03874	0.873512	0.504092	0.936307	0.960906	0.930485	0.235779	0.783028	0.687695	0.970982
TCGA-49-6745-01A	0.996944	0.8186	1.15749	0.833506	0.841185	0.97731	0.815787	0.915886	0.632391	0.667704	1.06429	0.882207	0.253053	1.01847	0.961875	0.866946	0.959197	0	0.944616	0.945511	0.611247	0.870096	0.670828	0	0.99473	0.777427	0.938227	0.952563	0.953439	0.741618	0.985486	0.94049	0.894755	0.323912	0.850341	0.757345	0.963849	1.02901	0.969016	0.892765	0.951852	0.915393	0.863627	0.829675	0.896013	0	0.922324	0.818214	0.92061
TCGA-50-5066-02A	0.952641	0.980309	1.0031	0.923777	0.893189	0.946018	0.929898	0.954726	0.733459	0.601334	1.0087	0.898727	0.210702	0.863176	1.01364	0.952553	0.947787	0	0.919869	0.952305	0.858267	0.965021	0.797808	0	0.960823	0.837834	0.991436	0.948989	0.924561	1.0422	0.9355	0.921199	0.837066	0.413758	0.904237	0.912388	0.954449	0.993556	1.00016	0.863935	0.877778	0.606552	0.894139	0.958752	0.942487	0.632877	0.939129	0.864797	0.977304
TCGA-50-5931-01A	0.937154	0.849077	1.09467	0.924382	0.815437	0.869482	0.879476	0.979488	0.822026	0.855589	0.968011	0.848142	0.340024	0.90951	0.953919	0.906919	0.905035	0	0.856822	0.833463	0.890439	0.839962	0.960551	0.591244	0.684516	0.889096	0.987074	0.927947	0.932575	1.01862	1.08055	0.799097	0.863694	0.446002	0.835527	0.6428	0.835855	1.01252	0.982421	0.889198	0.784966	0.453359	0.914046	0.94625	0.863638	0	0.885531	0.885734	0.957008
TCGA-50-5932-01A	0.981183	0.867291	1.13912	0.882583	0.889338	0.826368	0.874221	0.801219	0.888583	0.782278	1.07674	1.0093	0.356274	0.941483	1.01459	1.04359	0.942921	0	0.890614	1.01823	0.651127	1.00284	0.802612	0	0.978	0.936779	0.942497	0.914368	0.937476	1.05141	1.0427	0.875488	0.903127	0.484247	0.878763	0.889301	0.889101	0.954087	0.995228	0.946584	0.80366	0.902068	0.841665	0.854511	0.843064	0.985368	0.782284	0.61227	0.929596
TCGA-50-5946-02A	0.993666	1.00335	1.11031	0.85254	0.931267	1.00787	0.727992	1.02879	0.923701	0.854457	1.00255	1.04143	0.228095	0.745997	0.996102	0.985788	0.943427	0	0.899171	0.917907	0.746871	0.937133	0.872046	0.709804	0.648095	0.966542	0.84704	0.914956	0.873213	1.01048	0.974547	0.771401	0.861005	0.376346	0.887812	0.695464	0.986666	1.02705	1.01381	0.854946	0.817826	0.990766	0.902282	0.887557	0.986129	0.780014	0.823498	0.759127	0.923745
TCGA-50-6590-01A	0.898415	0.841579	1.19645	0.987995	0.904593	0.972392	0.978688	0.879077	0.688422	0.681304	1.02683	1.03209	0.132604	1.02423	1.02717	0.945218	1.01323	0	0.819349	0.725415	0.755127	0.952021	0.742695	1.06741	0.952991	0.798052	0.919558	0.998871	0.864803	0.774277	0.616815	0.956313	0.6518	0.36744	0.935214	0.90111	0.865616	0.951682	1.01058	0.914077	0.80875	0.969085	0.942668	0.773873	0.920933	0	0.982699	0.667329	0.949643
TCGA-50-6591-01A	0.920749	0.993854	1.0377	0.606176	0.726147	0.864551	0.758128	0.890157	0.637479	0.862562	0.96503	0.946479	1.02167	0.938472	0.972313	0.921691	0.897637	0	0.878254	0.794804	0.835561	0.862847	0.913824	0	0.61558	0.961726	0.813569	0.86532	0.971313	0.963614	0.986543	0.59635	0.260614	0.265167	0.944099	0.761529	0.933057	0.93853	0.989797	0.83605	0.908315	1.04408	0.836146	0.812429	0.927522	0	0.962444	0.805426	0.871493
TCGA-50-6595-01A	0.970248	0.863907	1.18764	0.829562	0.87824	0.891846	0.709755	1.04683	0.945911	0.555251	0.982896	0.876294	0.212064	0.939593	0.978305	0.926326	0.926102	0	0.907963	0.830161	0.767948	0.940142	0.575465	0.562371	0.496926	0.72384	0.866391	0.932865	0.911905	0.594084	1.01686	0.594316	0.761646	0.291049	0.907637	0.774986	0.928726	0.947868	1.01352	0.849389	0.838768	0.939535	0.908152	0.80345	0.993437	0	0.808615	0.622347	0.901905
TCGA-53-7624-01A	0.958547	0.950352	1.07315	0.933359	0.887921	0.889289	0.815084	0.874344	0.840149	0.870428	1.07706	1.03662	0.197757	0.944506	1.01913	0.845311	1.01919	0	0.980223	0.905321	0.592338	0.955797	0.887741	0	0.940609	1.01594	0.610953	0.930144	0.92325	0.938088	0.997398	0.851569	0.380723	0.546572	0.861811	0.855268	0.979844	1.10313	0.986629	0.78836	0.929766	0.683526	0.911239	0.838807	0.913746	0	0.414399	0.825427	0.973243
TCGA-55-6642-01A	1.0737	0.748203	1.1847	0.892636	0.828124	0.995415	0.823466	1.08647	0.933769	0.772033	1.04567	1.0078	0.291134	0.924072	1.02241	1.03263	0.939103	0.763755	0.763237	0.970491	0.851721	0.903673	0.786249	0.76676	1.07211	0.994594	0.934182	0.961035	0.909726	0.85119	0.969713	0.848692	0.841392	0.407522	0.913443	0.769635	0.921895	1.1016	1.01615	0.976473	0.933235	0.995558	0.921794	0.897597	0.931865	0.719888	0.787043	0.787899	0.949882
TCGA-55-6970-01A	0.968334	0.832349	1.12567	0.89265	0.939077	0.986538	0.732319	0.8881	0.945826	0.846254	1.0391	0.989237	0.211608	0.894565	1.05118	1.01725	0.956567	0	0.892132	0.954105	0.780887	0.914678	0.996736	0	0.992497	0.936108	0.995367	0.900915	0.860405	1.1075	0.985534	0.909362	0.802816	0.618186	0.890058	0.896824	0.960906	0.963577	0.95353	0.969298	0.847435	0.941173	0.847159	0.792352	0.89228	1.27339	0.917591	0.679679	0.948266
TCGA-55-6978-01A	1.03286	0.85105	1.16342	0.833333	0.814813	0.808405	1.00482	0.92602	0.575853	0.61812	1.09562	1.00162	0.224819	0.945459	1.01811	0.884249	1.01068	0	0.937124	0.889369	0.722004	1.00227	0.966516	0	0.509673	0.742518	0.542446	0.862528	0.637679	1.02337	0.916929	1.00045	0.822109	0.298881	0.947001	0.905475	0.939533	1.05547	0.968591	0.926503	0.980566	1.0573	0.878118	0.87598	0.936233	0	0.930872	0.968448	0.921478
TCGA-55-6986-01A	0.950584	0.574265	1.11027	0.725777	0.857004	0.882815	0.640767	0.772167	0.752577	0.754963	0.971701	0.798047	0.16107	0.688667	1.02738	0.993316	0.943931	0	0.891961	0.761452	0.654605	1.00886	0.699682	0	0.473597	0.947915	0.892007	0.827193	0.737318	1.08301	0.911332	0.746708	0.749959	0.435081	0.7969	0.910087	0.902357	1.09136	0.921744	0.821665	0.861731	0.805618	0.845267	0.79151	0.899079	0	0.975293	0.717292	0.870196
TCGA-55-7570-01A	1.03751	0.933952	1.03448	0.978489	0.934066	0.959678	0.849967	0.912631	1.01755	0.934104	1.06791	1.00994	0.353734	0.942004	1.04676	0.902747	0.982888	0	0.944014	0.942097	0.894722	1.0765	0.880586	0.49129	0.591817	0.931612	0.920856	0.921922	1.05575	0.986394	1.00741	0.904829	1.0062	0.510456	0.905125	0.751993	0.961005	1.00214	0.975298	0.855824	0.850201	0.976895	0.908193	0.955718	1.02403	0.819629	0.918959	0.91364	0.895469
TCGA-55-7994-01A	1.02074	0.856427	1.15188	0.815077	0.857357	0.926923	0.731685	0.908755	0.826102	0.709389	0.88524	0.862415	0.224699	0.96605	1.02784	0.940091	0.931206	0	0.929647	0.834725	0.755205	0.882318	0.693318	0.791073	0.620038	0.978944	0.848991	0.885585	0.856522	0.733388	0.922978	0.836069	0.780997	0.372035	0.982892	1.02896	0.907438	1.09059	1.04944	0.88034	0.962258	0.979003	1.03796	0.855988	0.920735	0.899054	0.961483	0.801513	0.890496
TCGA-55-8092-01A	0.923937	0.973706	1.08574	0.945304	0.955702	0.99738	0.824231	0.875867	0.720705	0.765972	1.05648	0.990816	1.06149	0.869576	1.04545	1.01557	0.985557	0.7859	0.973688	1.00983	0.8867	1.01507	0.754929	0.935842	0.997712	0.86679	1.07118	0.892826	0.703531	0.825856	1.02787	0.83835	0.787009	0.36397	0.986428	0.904261	0.95142	1.06608	1.05439	0.920384	0.900061	0.503226	0.939322	0.827136	0.943987	0.93194	0.897403	0.628715	0.922222
TCGA-55-8205-01A	0.999956	0.810114	1.14121	0.864184	0.841918	0.860537	0.808509	0.913866	0.710694	0.743896	1.05589	0.979432	0.166509	0.789567	1.00638	0.972741	0.951527	0	0.921067	0.929326	0.780306	0.857093	0.704197	0.833581	0.950676	0.953639	0.943055	0.90479	0.912761	0.806559	0.946468	0.724089	0.826915	0.395793	0.924823	0.894395	0.908154	1.01015	0.981272	0.926666	0.878883	1.04045	1.01043	0.855649	0.882004	0.673095	0.77291	0.806965	0.901155
TCGA-64-5774-01A	0.966327	0.832702	1.14895	0.916823	0.918202	1.04645	0.953959	1.01621	0.850721	0.883314	1.04113	0.960881	0.390075	0.706136	0.989619	0.991962	0.915219	0.948186	0.886985	0.923493	0.853657	1.00869	0.913569	0.720675	0.73911	0.867732	1.0032	0.926458	0.954896	1.02313	1.11034	0.835607	0.768522	0.397695	0.886829	0.773468	0.880173	0.990753	1.02157	0.812372	0.748699	0.962367	0.841946	0.874499	0.938448	0.874181	0.900023	0.66631	0.867144
TCGA-64-5775-01A	0.900284	0.702909	1.17347	0.782326	0.776012	0.786785	0.765038	0.431707	0.654288	0.755727	0.970336	0.92304	0.145828	0.592895	0.951034	0.890338	0.840708	0.386418	0.579816	0.777544	0.739621	0.768222	0.694549	0	0.573475	0.915514	0.973438	0.789445	0.685132	0.84206	1.07069	0.697735	0.703263	0.397118	0.771642	0.992793	0.871678	1.07295	0.962237	0.826126	0.835968	1.06275	0.438407	0.732796	0.920942	0.79161	0.552358	0.809198	0.876083
TCGA-69-7973-01A	0.95155	0.815293	1.15811	0.945778	0.920825	0.89771	0.962835	1.03465	0.804554	0.896077	1.03479	0.838422	0.239891	0.782798	0.995271	1.01974	0.881932	0	0.843125	0.936233	0.863282	0.856692	0.896769	0	0.542038	0.870774	0.939543	1.0144	0.826489	1.00651	1.04354	0.79222	0.781072	0.422987	0.887602	0.763383	0.881377	0.958363	0.962676	0.868925	0.90998	0.945902	0.90976	0.858456	0.914966	0	0.758735	0.658293	0.868389
TCGA-75-5147-01A	1.00315	0.915414	1.13302	0.839728	0.810426	0.868468	0.808571	0.885602	0.806191	0.876722	1.03262	0.858184	0.22558	0.831549	0.974799	0.947064	0.966063	0	0.901205	0.930422	0.802868	0.933293	0.962004	0	0.604474	0.848683	0.973866	0.859377	0.846276	1.03745	0.916842	0.805959	0.816284	0.483059	0.89671	0.876255	0.898222	0.918782	0.993772	0.880812	0.824483	0.894272	0.898739	0.813936	0.901528	0	0.763128	0.722858	0.920973
TCGA-75-6207-01A	0.878861	0.932136	1.10331	0.803181	0.880022	0.78599	0.640707	0.853709	0.763175	0.714931	0.97045	0.868271	0.204285	0.486406	0.961678	0.948891	0.90698	0	0.885581	0.952805	0.661022	0.847608	0.680876	0	0.913707	0.86464	1.02985	0.788373	0.906394	0.803245	0.869682	0.747618	0.707943	0.468685	0.901039	0.598971	0.903321	1.03741	1.00856	0.802666	0.889012	1.01863	0.809718	0.821923	0.822447	0	0.84307	0.73105	0.872989
TCGA-75-6211-01A	0.991835	0.886986	1.04487	0.933568	0.90533	0.977934	0.9662	1.04224	0.939323	0.885225	0.964153	0.802571	0.211308	0.935685	0.953824	0.91532	0.948982	1.09441	0.965308	0.978923	0.895781	0.944437	0.890496	0.687227	0.488122	0.995847	0.932096	0.954336	0.949623	0.976426	0.925415	0.949344	0.927675	0.669199	0.837713	0.723994	0.943	0.966557	1.02841	0.922614	0.908075	0.877275	0.973787	0.843714	0.927166	0.879077	0.786614	0.691379	0.887468
TCGA-78-7145-01A	0.963498	1.00687	1.11354	0.924605	0.856297	0.763959	0.98495	0.983916	0.652628	0.898052	0.952113	0.903457	0.297886	0.970071	0.969226	0.906887	0.938521	0	1.00252	0.982228	0.739714	0.970162	0.905302	0	0.672686	0.983306	0.936605	0.856933	0.838573	0.985234	0.994553	0.890412	0.477849	0.317321	0.926759	0.890334	0.964946	1.01226	0.980944	0.870511	0.896997	0.520592	0.74895	0.893029	0.873162	0	0.948225	0.93481	0.985152
TCGA-78-7146-01A	0.893136	0.844673	1.06873	0.882785	0.977604	0.853338	0.736348	0.917703	0.691017	0.690005	0.969265	0.914247	0.278336	0.800607	0.984999	0.941113	0.946782	0	0.798798	0.737269	0.634756	0.8393	0.711885	0	0.929237	0.759922	0.850526	0.864944	0.896801	0.750376	0.609638	0.910137	0.714216	0.362691	0.820646	0.823938	0.848812	1.03906	0.949679	0.881604	0.821974	0.549244	0.818416	0.829552	0.825955	0	0.902483	0.715806	0.924217
TCGA-78-7154-01A	0.935881	0.867865	0.976009	0.806433	0.815359	0.850176	0.821608	0.954886	0.841787	0.791956	0.985652	0.836867	0.136721	0.858085	1.08685	0.9045	0.953563	0	0.936438	0.894013	0.701148	0.929897	0.789151	0	0.286355	0.894872	0.990279	0.829234	0.743323	0.806597	1.05134	0.805671	0	0.427373	0.783205	0.858574	0.977683	0.894309	0.865836	0.899105	0.825484	0.935334	0.897557	0.897821	1.01638	0	0.805226	0.694152	1.03402
TCGA-78-7155-01A	0.995934	0.991106	0.962837	0.75723	0.877959	0.943726	0.738541	0.850682	0.817436	0.923987	0.998342	0.929461	0.410012	0.805726	0.99796	0.903095	0.950238	0	0.917244	0.911174	0.886203	1.03021	0.885015	0	0.858329	0.906566	0.84439	0.847005	0.870382	0.896356	0.834818	0.861599	0.840191	0.492913	0.910926	0.743523	0.918691	0.993951	0.933974	0.771753	0.783227	0.828589	0.920572	0.836793	0.87458	0	0.735355	0.719603	0.870292
TCGA-78-7536-01A	0.913937	0.753144	1.11514	0.884925	0.883993	0.863696	0.970586	1.08126	0.833758	0.818196	0.966447	0.823377	0.275957	0.851336	0.96403	0.951497	0.847824	0	0.841467	0.896911	0.89366	0.885552	0.877263	0.778194	0.702405	0.778256	0.929388	0.902557	0.863823	0.962223	1.03769	0.861152	0.518998	0.407273	0.837172	0.847112	0.854665	0.945176	0.944288	0.834092	0.883927	0.859536	0.96535	0.910375	0.82726	0.797029	0.738532	0.703231	0.863083
TCGA-78-7542-01A	0.969124	0.87262	1.14744	0.866458	0.763614	0.92894	0.88598	0.88389	0.642892	0.6565	1.05423	1.0364	0.442118	0.750965	1.08701	0.841161	0.9469	0.664836	0.912382	0.850029	0.518879	0.858707	0.686735	0.860019	0.712443	0.765067	0.88012	0.929673	0.899842	0.871474	0.774084	0.736627	0.55346	0.440852	1.04857	0.902078	0.9119	0.969566	0.986181	0.851933	0.780584	0.826723	0.888747	0.712229	0.947756	0.812519	0.84002	0.669364	0.905887
TCGA-78-8662-01A	1.01345	1.09048	1.03131	0.857673	0.928745	0.742547	0.95591	0.935942	0.734923	0.92419	0.995565	0.766547	0.186066	0.752274	1.071	0.929722	0.901007	0	0.876837	0.946864	0.89935	1.0511	1.02463	0	0.684588	0.851876	1.09381	1.00118	1.03507	1.04535	0.783919	0.863708	0.810806	0.41557	0.645332	0.842202	0.948922	1.06863	1.06561	0.882132	0.66539	0.560492	0.767571	0.922009	0.832948	0.481961	0.872559	0.682038	0.944322
TCGA-83-5908-01A	0.957806	0.879826	1.12504	0.866643	0.908483	0.909975	0.797561	0.883265	0.640686	0.699023	1.05312	0.999062	0.204527	0.846136	1.01389	0.846897	0.983031	0	0.964707	0.917935	0.424458	1.0339	0.729589	0	0.561972	0.766734	0.958426	0.870661	0.864135	0.763309	0.971134	0.724006	0.793438	0.39621	0.95386	0.862098	0.948154	0.91556	0.950833	0.894975	0.843558	0.573545	0.877388	0.82512	0.928397	0	0.92059	0.784638	0.84887
TCGA-86-7713-01A	0.96156	0.879568	1.13228	0.860763	0.825828	1.01449	0.865605	1.06852	0.853356	0.813186	1.02137	1.00662	0.377115	0.835543	0.912696	0.963409	0.960085	0	0.933314	0.967914	0.911556	0.924465	0.933924	0	0.723658	0.842025	0.927303	0.925368	0.840904	0.880253	1.07645	0.881161	1.01312	0.451997	0.89057	0.695038	0.829371	0.881729	0.973401	0.851918	0.830478	1.04032	0.999957	0.875042	0.90369	0.86745	0.88816	0.563818	0.847566
TCGA-86-7954-01A	1.03589	0.904867	1.14148	0.910096	0.843243	0.869646	0.819329	0.929432	0.76717	0.747897	1.05551	1.05028	0.166946	0.774082	1.00397	0.869353	0.906314	0	0.920193	0.937696	0.853675	0.930805	0.747682	0	0.592056	0.858682	1.0122	0.917707	0.894524	1.06109	0.969311	0.704762	0.347775	0.363888	0.938227	0.871978	0.981936	0.888887	0.988621	0.913662	0.672346	0.918186	0.940416	0.895266	0.918986	0	0.802391	0.846808	0.83931
TCGA-86-8054-01A	0.945341	1.03015	1.08125	0.797617	0.905085	0.863294	0.797615	0.869759	0.933867	0.821306	1.00887	0.942547	0.253553	0.828979	0.944724	0.861593	0.886292	0	0.808386	1.00675	0.852614	0.904153	0.857551	0	0.933821	0.794577	0.967585	0.909761	0.815583	0.876591	0.992745	0.870601	0.854418	0.700224	0.898383	0.943101	0.772453	0.941647	0.954135	0.841014	0.75853	0.929263	0.793441	0.793169	0.851944	0	0.696324	0.630112	0.881513
TCGA-86-8073-01A	0.968535	0.888798	1.01837	0.905619	0.959344	0.910142	0.808867	0.905922	1.0037	0.915629	1.01811	0.998962	0.877435	0.801902	1.03443	0.774215	0.967078	0	0.988869	0.96729	0.884582	0.946348	0.856584	1.11509	0.826891	0.92751	0.967865	0.938262	0.932613	1.0548	0.656118	0.85151	0.620631	0.434596	0.846443	0.957159	0.977302	1.07974	1.02619	1.01196	0.872859	1.04839	0.874491	0.880255	0.876453	1.06849	0.8609	0.850295	0.886515
TCGA-86-8074-01A	1.0055	0.896335	1.14211	0.868364	0.820317	0.814783	0.839637	0.814881	0.732805	0.727945	1.03631	0.985357	0.302312	0.745595	1.00324	1.03398	0.952554	0	0.941241	0.952595	0.62611	0.86314	0.773332	0	0.684137	0.965286	0.975088	0.796925	0.896868	1.05763	1.05046	0.728937	0.530046	0.46735	1.01289	0.898707	0.905272	0.922862	0.979149	0.848008	0.853919	1.02078	0.859241	0.756293	0.87586	0	0.795659	0.612396	0.868837
TCGA-86-8278-01A	0.9633	0.789377	1.15972	0.849685	0.904148	1.00392	0.877334	0.728463	0.808008	0.773964	1.03615	1.01406	0.238957	0.837944	0.977334	1.01214	0.937071	0	0.937368	0.913786	0.7085	0.961601	0.77484	0	0.898299	0.940546	0.856039	0.737837	0.808579	1.08067	0.863535	0.805595	0.665337	0.506644	0.933145	0.962618	0.915377	0.832451	1.00591	0.781661	0.881661	0.908402	0.678286	0.745722	0.960529	0	0.879633	0.454624	0.863508
TCGA-86-8279-01A	0.973251	0.928862	1.14698	0.823788	0.861829	0.884397	1.03101	0.943358	0.756578	0.905367	1.01936	1.11084	0.259519	0.666749	1.09241	0.997305	0.96689	0.869338	0.941772	0.967945	0.778516	0.95524	0.966086	0	0.641902	0.872572	0.93394	0.894225	0.881109	1.02069	0.907561	0.744793	0.86757	0.355061	0.92819	0.993773	0.874644	0.974436	0.941367	0.990051	0.82577	0.915356	0.807298	1.00362	0.874237	0.980561	0.82806	0.875673	0.859888
TCGA-91-6831-01A	1.00222	1.01615	1.15049	1.04257	0.953911	0.791508	0.970603	0.929442	0.772152	0.752467	1.03259	1.01066	0.272457	0.792684	0.985975	0.983206	0.944711	0	0.922571	0.958011	0.975443	0.893058	0.745565	0.881442	1.00015	0.88525	1.04123	0.955262	0.917124	1.04439	1.01813	0.83965	0.592286	0.379057	0.889374	0.861125	0.940065	1.04079	0.983014	0.919122	0.992049	0.947909	0.857294	0.897969	0.905276	0.826641	0.892079	0.828046	0.906043
TCGA-91-6836-01A	0.921586	0.840263	1.12595	0.87711	0.906087	0.999086	0.718064	1.06951	0.89295	0.755332	0.974317	0.924411	0.250309	0.894583	0.978423	0.86831	0.86488	0	0.794788	0.86606	0.824639	0.871971	0.816579	0	0.621385	0.870647	0.854903	0.935588	0.886016	0.822842	0.909132	0.951217	0.679553	0.518696	1.00428	0.755652	0.899637	0.956967	0.939118	0.816525	0.922443	0.873015	0.924773	0.826332	0.938518	0	0.838372	0.859633	0.827705
TCGA-91-6840-01A	1.02368	0.954914	0.985192	0.820041	0.900376	0.946022	1.04092	0.726091	0.804184	0.840625	1.03194	0.771261	0.129362	0.771803	0.949911	1.0373	0.980908	0	0.96331	0.911549	0.838755	0.944201	0.974514	1.00318	0.396225	0.874116	0.661419	0.840087	0.841218	0.958113	0.8586	0.816772	0.793265	0.466773	0.910506	0.878356	0.949543	1.05579	1.02791	0.788591	0.805032	0.98712	0.763978	0.753002	0.814643	0.945651	0.871977	0.564634	0.882158
TCGA-91-6847-01A	0.994582	0.896573	1.21964	0.830628	0.885707	0.979255	0.894707	0.907942	0.744981	0.68943	1.05865	1.02094	0.550087	0.718165	1.05941	0.91097	1.06299	0	0.94565	0.959826	0.965315	0.948877	0.720981	0	0.863859	0.82188	0.884157	0.959508	1.01563	0.819815	1.09634	0.734755	0.914615	0.442493	0.89906	0.661746	0.933321	1.10764	1.06171	0.90164	0.786259	0.650523	0.817749	0.881584	0.975118	0	0.990521	0.892992	0.993598
TCGA-91-6848-01A	0.942454	0.827336	1.03756	0.933133	0.908809	0.878774	0.756876	0.861867	0.693725	0.683535	0.990546	0.912671	0.229402	0.838156	0.821004	0.915196	0.97795	0	0.940987	0.937183	0.82246	0.917943	0.710648	0.658854	0.97998	0.99563	0.616457	0.911559	0.846744	0.74297	0.905962	0.697708	0.685549	0.903035	0.890723	0.86525	0.923763	1.03881	0.977089	0.840703	0.945801	0.556767	0.822658	0.853466	0.867578	0	0.825037	0.825523	0.824497
TCGA-91-8499-01A	0.927585	0.979441	0.833069	0.855964	0.922692	0.907937	0.937374	0.92067	0.950901	0.77635	0.955815	0.970072	0.140563	0.770747	0.941307	0.86802	0.894142	0	0.597423	0.797323	0.887394	1.00755	0.839167	0	0.591663	0.945244	0.874724	0.791458	0.924838	0.858801	0.993713	0.747918	0.657769	0.550638	0.778462	0.729602	0.890365	0.911173	0.986041	0.946909	0.889868	0.914828	0.83348	0.894087	0.893933	0	0.72916	0.908241	0.886061
TCGA-95-7567-01A	0.923428	0.79031	1.14824	0.860389	0.918786	0.893265	0.792883	0.818104	0.771625	0.926609	1.02808	0.843212	0.254759	0.641029	0.962878	0.830409	0.952698	0	0.898205	0.946703	1.04169	0.954619	0.716042	0	1.03748	0.983351	1.00935	0.869471	0.862994	0.817061	0.907052	0.899374	0.751143	0.357685	0.860158	0.891598	0.94162	1.09375	1.018	0.856036	0.957742	0.860254	0.936689	0.791364	0.887201	0	0.610881	0.718091	0.941702
TCGA-95-7948-01A	1.0249	0.760084	1.07036	0.885101	0.824524	0.854458	0.834253	0.865985	0.848276	0.732914	0.900934	1.00201	0.223141	0.863393	1.05435	0.901457	0.913068	0	0.919018	0.846883	0.703147	0.89418	0.800527	0	0.602779	0.940638	0.83878	0.827228	0.777943	0.870029	0.58837	0.808925	0.822608	0.545665	0.622466	0.598596	0.860609	0.897813	0.904006	0.866289	0.812407	0.990151	0.905932	0.824432	0.894462	0.553657	0.766414	0.818393	0.866362
TCGA-J2-8194-01A	0.942447	0.867305	1.0221	0.922779	0.892468	0.852904	0.851729	0.920307	0.820838	0.796767	1.01824	1.04951	0.24215	0.758076	0.979594	0.980939	0.949392	0	0.924843	0.955241	0.872123	0.960811	0.796706	0	0.577945	0.981727	0.972461	0.913761	0.91123	0.868082	0.941872	0.897022	0.878278	0.479637	0.912262	0.940397	0.935152	0.996207	0.985286	0.973783	0.779539	0.969908	0.818591	0.904001	0.864168	0.873953	0.950266	0.726481	0.952308
TCGA-05-4396-01A	1.05978	0.989763	1.20833	1.01319	0.969357	1.04708	1.03648	1.1889	0.940008	0.839462	1.11462	1.1228	0.910441	0.825655	1.02339	1.10563	1.04508	0	1.00239	1.05812	0.879468	1.05223	0.798002	0	0.812672	1.00065	0.927849	0.959724	0.907147	1.12075	1.05495	0.979845	0.974099	0.568208	0.99013	0.837601	0.978463	1.01609	1.05256	0.920684	0.955859	1.04369	0.938197	0.891247	0.933862	0	0.884323	0.64534	0.977295
TCGA-05-4405-01A	1.0216	0.852111	1.21047	1.01014	0.90399	0.97009	1.03962	0.88729	0.609617	0.68529	1.06353	0.86664	0.241158	0.808749	1.10336	0.965261	1.02677	0	1.00147	1.05136	0.681223	1.01063	0.685009	0	0.538612	0.781292	0.889778	0.830812	0.87679	0.746312	1.06737	0.587084	0.922134	0.292521	0.992816	0.874177	0.980998	1.00696	1.05097	0.928108	0.943382	0.85455	0.958802	0.928697	0.963127	0	0.813736	0.756743	1.01466
TCGA-05-4424-01A	0.989082	0.950268	1.16709	0.95734	0.939114	0.963202	0.903564	0.932447	0.733035	0.924035	1.11076	1.09379	0.134473	0.921719	1.03124	1.05111	0.991307	0	0.474573	0.972375	0.922351	1.04787	0.933154	0	0.791108	0.858539	1.06109	0.936824	0.909702	1.00417	1.03323	0.774236	0.801961	0.417328	1.00099	0.911224	0.991973	1.10699	0.996116	0.85582	0.876743	0.98053	0.905639	0.912151	0.925084	0	0.879239	0.625795	0.860166
TCGA-05-4425-01A	0.993412	0.850008	1.22752	0.956157	0.962746	1.05304	1.0465	0.983887	0.854188	0.925392	1.07343	0.918537	0.732544	0.931446	1.06342	1.0427	0.977527	0	0.647709	0.996074	0.743421	1.04288	0.964979	0	0.454177	1.0288	0.977472	0.953376	0.926056	1.08881	1.08239	0.877886	0.916589	0.427422	0.889682	0.799214	0.956782	1.04955	1.08083	0.944803	0.976515	1.07988	0.980569	0.917424	0.973201	1.10169	0.97127	0.762041	0.995173
TCGA-05-4427-01A	0.994033	0.857676	1.11053	0.893224	0.843493	0.913185	0.912419	1.08594	1.02004	0.740327	1.07194	0.920936	0.298617	0.661823	1.02513	0.709053	0.946019	0	0.75309	0.98093	0.694183	0.973324	0.748367	0	0.676551	0.969254	0.966353	0.946754	0.945979	0.82371	0.812053	0.957128	0.93908	0.362598	0.956842	0.851374	0.954933	0.994047	1.04882	1.05029	1.00054	0.813396	0.920666	0.946275	0.933965	0.757255	0.726826	0.916302	0.985205
TCGA-05-5420-01A	1.01193	0.951111	1.22095	0.837984	0.942554	0.98032	0.769792	1.14808	0.937996	0.811179	1.12055	0.92895	0.0620564	0.991676	1.07226	1.01683	0.968628	0	0.350056	0.994436	0.766823	0.95224	0.896538	0.961187	1.03136	1.05738	0.880078	0.958417	0.874335	0.91457	1.02805	0.882493	1.02219	0.506153	0.767366	0.982283	0.976723	1.04982	0.997087	1.054	0.978443	0.869461	1.03512	0.832132	1.02361	0	0.588396	0.868442	0.970543
TCGA-05-5423-01A	1.05847	0.960172	1.1737	0.772646	0.832914	0.870033	0.904576	0.885598	0.868509	0.809158	1.09768	0.952032	0.133125	0.982614	1.06813	1.0715	0.98259	0	0.941493	1.0262	0.577578	1.06946	0.820624	0	0.824055	0.888937	1.01831	0.866602	0.911256	1.1203	0.98538	1.05207	0.804653	0.390103	0.867807	0.714604	0.951719	0.965833	1.05179	0.962358	0.991128	1.11817	0.963434	0.96055	0.893626	0	0.640366	0.893008	1.06677
TCGA-05-5425-01A	0.859997	0.936685	1.1833	0.968946	0.904947	0.757278	1.05074	0.915589	0.824683	0.787099	1.05666	0.9272	0.135986	0.980174	0.961545	0.998992	0.918398	0	0.85843	0.967428	0.672807	0.972668	0.811008	0.802313	0.999003	0.996107	0.709065	0.836777	0.789133	1.06413	1.06745	0.863426	0.827731	0.413031	0.782534	0.906069	0.891667	0.660053	1.00162	0.913213	0.832397	0.941677	0.922104	0.93602	0.844439	0	0.96852	0.683925	0.981012
TCGA-05-5428-01A	0.958528	1.07249	1.18043	0.827471	0.856772	0.963007	0.938717	0.90374	0.936716	0.756406	0.982102	0.928331	0.110642	0.875639	1.06862	1.01206	0.818781	0	0.815754	0.966321	0.506089	0.932733	0.787138	0	0.214902	1.03368	0.78184	0.854942	0.778771	0.819617	0.907045	0.841433	1.06214	0.486978	0.821591	0.874374	0.922202	0.940967	0.999679	0.943122	1.05994	0.777102	1.00855	1.03583	0.7964	0	0.451558	0.841992	1.00883
TCGA-05-5429-01A	0.924772	1.08295	1.17431	0.912226	1.0005	1.01663	0.799108	0.714979	0.933374	0.819854	1.06883	0.921942	0.396937	0.797918	1.07645	0.954718	0.926086	0	0.911891	0.866145	0.334145	0.93197	0.897839	0.7626	1.00615	0.766163	0.688749	0.826117	0.668905	0.973889	0.517505	0.782362	1.04962	0.491622	0.905183	0.823302	0.93466	0.903942	0.944381	0.815045	0.938009	0.513219	1.04731	0.762136	0.949102	0	0.710285	0.815647	0.959383
TCGA-35-5375-01A	0.974356	0.986533	1.1054	0.934861	1.01538	0.939793	0.899518	1.08643	1.00732	0.907056	1.00012	0.93402	0.0811301	0.860566	1.11588	0.914575	0.895276	0	0.893249	0.941837	0.837466	0.912933	0.888787	1.17689	0.165902	0.964447	0.757205	0.826529	0.756434	0.91533	0.97042	0.888563	0.854302	1.14167	0.79324	0.761211	1.01672	0.977405	1.03049	1.17871	0.770023	0.730888	1.08013	0.743727	0.922952	1.21275	1.07267	0.952849	1.04727
TCGA-38-4631-01A	1.10474	1.08334	1.15212	1.01696	0.990283	1.08783	0.842366	0.972258	1.19379	1.20594	1.23212	1.14852	0.0519459	1.15213	1.14337	0.96565	1.09047	0	0.221429	0.965632	0.765771	1.13073	1.03086	0	0.121398	1.00101	1.00094	1.0025	0.987282	1.09688	1.19876	1.05154	1.14573	1.2412	0.937675	0.959255	1.02495	1.16271	1.14732	1.07262	1.10548	0.975054	0.962852	1.07599	1.06502	0	1.08538	1.03523	1.15913
TCGA-38-4632-01A	1.01756	0.970623	1.25158	0.882644	0.88224	0.925796	1.09024	1.00549	0.739508	0.908564	1.15186	0.937546	0.121882	0.98915	1.05378	1.04526	0.952965	0.874831	0.525053	0.942683	0.480713	0.991167	0.88814	1.0245	0.318696	1.05922	1.01445	0.95053	0.757627	0.934384	1.24379	0.918775	0.843752	0.357684	0.811372	0.860589	0.951401	1.09852	1.02163	0.996541	0.905001	1.00658	1.01549	0.882768	0.94677	0	0.771503	0.862752	1.0365
TCGA-44-2656-01A	1.05727	0.915718	1.16368	0.830768	0.909691	0.94172	0.727753	0.914391	0.824588	0.78189	1.10191	1.04187	0.198048	0.86092	1.04689	0.842922	0.964805	0	0.935819	0.998113	0.576888	0.895209	0.790356	0.857938	0.995643	0.876448	0.973956	0.944321	0.961565	0.82642	1.05192	1.04362	0.767286	0.385847	0.946942	0.857818	0.971139	1.04469	1.05961	0.911824	0.913062	1.09932	0.932537	0.837654	0.918443	0	0.956786	0.774432	0.973309
TCGA-44-2665-01A	0.958385	0.814283	1.20868	0.758882	0.804778	0.91461	0.947707	0.882341	0.820573	0.738398	1.06378	0.878099	0.300618	0.923932	1.01317	0.782217	0.914868	0	0.886875	0.945439	0.492712	0.934548	0.73588	0	0.566351	1.06067	0.721744	0.815498	0.737144	1.10262	0.997232	0.769697	0.639962	0.964339	1.01209	0.83982	1.00455	0.802695	0.983719	0.91647	0.941408	0.933334	0.975123	0.815699	1.00273	0	0.670874	0.885842	0.971197
TCGA-44-2666-01A	0.994328	0.753959	1.22762	0.950454	0.937186	0.947231	0.823928	0.984052	1.02843	0.907468	1.07409	0.874109	0.318046	0.802636	1.05378	1.11903	1.01208	0	0.954639	1.0579	0.584431	0.983248	0.945775	1.0515	0.999639	0.97779	0.853443	0.90458	0.848839	1.13785	1.09176	0.977022	0.809083	0.944151	0.988913	0.883548	0.970249	0.953772	1.03592	0.980852	0.889394	1.161	1.10544	0.897103	0.986631	0	1.02437	0.791495	0.923532
TCGA-44-3917-01A	0.957279	0.854404	1.17846	0.858296	0.87255	0.927534	0.749734	0.791458	0.954071	0.857379	1.11778	0.95096	0.302812	0.826923	1.0421	0.750082	0.938707	0	0.872048	0.90606	0.844809	0.990307	0.844582	0	0.899796	0.972696	0.849055	0.870549	0.751659	1.12111	0.908441	1.05227	0.61194	0.647942	0.985665	0.676499	0.924051	1.03344	0.997917	0.819893	1.0545	0.79328	0.919261	0.616394	0.845549	0	0.725408	0.911693	1.06638
TCGA-44-3918-01A	1.06778	0.902233	1.20037	0.844506	0.803718	0.881421	0.8294	0.944408	0.863881	0.794816	1.08885	0.877338	0.164603	0.852108	1.0489	0.776548	0.9038	0	0.861842	0.985579	0.566366	1.00335	0.761687	0	0.415342	0.870571	0.915785	0.9171	0.856426	1.04481	0.996307	0.815338	0.856278	0.523328	1.04279	0.825841	0.974312	0.894035	0.998474	0.951618	1.05993	0.926228	0.933401	0.855219	0.950287	0	0.629945	0.976172	0.992392
TCGA-44-4112-01A	0.991119	0.84203	1.21628	0.790638	0.908965	0.861403	0.766686	0.918185	0.751619	0.733325	1.08434	0.872301	0.215612	0.878635	1.05288	1.06196	0.978659	0	0.931797	0.903825	0.529593	1.00302	0.726159	0	0.46521	0.985579	0.975179	0.833301	0.786551	0.775367	0.812418	0.735824	0.864442	0.393757	1.05108	0.639984	0.949577	0.922902	0.988542	0.911568	0.916486	0.847078	0.956155	0.746566	0.977373	0	0.751072	0.992465	0.974351
TCGA-44-5645-01A	1.06021	0.785053	1.17348	0.881021	0.93143	0.91105	0.768035	1.10185	0.813327	0.728382	0.983656	0.878915	0.376564	0.877213	0.925185	0.997645	0.940516	0	0.882268	0.982669	0.757754	0.995636	1.02259	0	0.706552	0.860654	0.952271	0.943061	0.884016	0.839929	0.883331	0.799226	0.863221	0.431427	0.900838	0.79321	0.932052	0.95122	0.965792	0.877494	0.909093	0.949345	0.933734	0.854211	0.960095	0	0.73475	0.796049	0.95118
TCGA-44-6145-01A	1.00095	0.91581	1.06036	0.861172	0.886787	0.923094	0.959952	1.16829	0.831606	0.787089	0.978764	1.07692	0.17351	0.853408	1.05136	0.971134	0.960106	0	0.936283	0.945186	0.757486	1.04642	0.800802	0.880785	1.02137	0.978015	1.10379	1.0071	1.03468	0.866294	0.94676	0.853057	0.925701	0.455958	0.88776	0.924886	0.955333	1.05038	1.02771	0.937585	0.905947	0.945202	1.00218	0.911747	1.06532	0	0.958818	0.807157	0.951923
TCGA-44-6146-01A	0.763706	0.872435	1.17428	0.963364	0.923722	1.04353	0.945904	1.07515	1.00656	1.09453	1.05383	1.11313	0.959135	0.933583	1.06527	1.04428	1.03906	0	0.930122	1.06426	0.718489	1.05286	0.965965	0.725545	0.93279	1.06984	0.419119	0.664161	0.457003	1.04097	0.880397	0.93411	0.972873	0.604992	0.935178	0.704016	1.01683	0.973852	1.00401	0.95355	1.00475	0.888975	1.07047	0.903964	1.00696	1.29287	0.939583	0.841784	0.993093
TCGA-44-6146-01B	0.844749	0.93444	1.02704	0.957482	0.887322	0.988201	0.945534	1.09342	1.03014	0.856921	0.996483	1.05622	0.844472	0.979799	0.951764	0.998383	1.011	0.808115	0.978464	0.934335	0.912881	1.03149	0.82869	0.75015	0.96309	1.02255	0.625483	0.737653	0.620457	1.02952	0.686727	0.949679	0.948663	0.730014	1.00756	0.903861	1.0266	1.01692	1.03599	0.861453	0.970147	1.05774	1.02917	0.941743	0.973965	1.17081	0.889511	1.0276	1.01345
TCGA-44-6147-01A	0.981297	0.806473	1.17511	0.949155	0.93725	0.958319	0.934517	1.05086	0.812717	0.782856	0.971271	0.926433	0.33577	0.884263	1.00779	0.962923	0.942955	0	0.888147	1.02744	0.839784	0.873708	0.790085	0	0.641606	0.899618	0.923019	0.900236	0.872305	0.861697	0.840556	0.779558	0.869747	0.526195	0.940736	0.74349	1.0317	1.03291	1.00694	0.958658	0.861393	0.970022	0.909873	0.919475	0.945309	0	0.791841	0.887247	0.970494
TCGA-44-6147-11A	1.01577	0.854026	1.06997	0.9292	0.892392	1.00079	0.765517	0.966539	0.982967	0.717713	1.11878	0.8223	0.261468	0.895356	1.00402	1.00845	1.00849	0	1.01058	0.980174	0.75662	1.02561	0.666054	0	0.503074	0.807822	0.88855	1.04874	0.849687	1.0335	0.615235	0.791767	0.89669	0.461778	0.961853	1.00289	1.01424	1.14245	1.04875	0.961959	1.01129	1.0277	0.915344	0.919911	0.94783	0	0.787272	0.917175	0.964684
TCGA-44-6148-01A	1.01815	0.81087	1.25015	0.926964	0.902463	0.992383	0.944768	1.08699	1.01348	0.930027	0.973586	1.00655	0.353719	0.883644	1.04504	1.0099	0.970694	0	0.7161	1.04696	0.831223	1.06918	0.985163	0	0.539022	0.969933	0.90217	0.988812	0.948164	1.11006	0.88072	0.910274	0.690755	0.62019	0.830365	0.700594	0.966996	0.956637	1.03623	0.925136	0.859358	0.885719	1.05986	0.955172	1.02753	1.12677	1.03493	0.998329	1.01433
TCGA-44-6774-01A	1.05113	0.859065	1.1206	0.982918	0.921148	0.990245	1.07846	1.09771	0.731327	0.904287	1.11955	1.07	1.0416	0.823614	1.08834	1.06406	1.01315	0	1.00249	1.04428	0.893366	0.842191	0.96426	0.719659	0.564506	0.868668	0.937375	0.943655	0.909166	1.04353	0.997529	0.755576	0.524378	0.372368	0.861321	1.02881	1.00206	1.17636	1.08039	0.93291	0.900877	1.07949	1.04275	0.969264	1.02438	0	0.872544	0.88781	0.990495
TCGA-44-6775-01A	0.992655	0.89067	1.16071	0.853784	0.934818	0.952753	0.596924	1.03885	0.727498	0.697026	0.988554	1.05304	0.186147	0.879978	0.994292	0.961697	0.996729	0	1.00156	0.974773	0.794169	0.94116	0.714149	0	0.437711	0.804619	0.862473	0.914881	0.882653	0.760283	0.903588	0.701388	0.496366	0.413891	0.964522	0.717025	0.938213	0.971986	1.00855	0.888339	0.931344	0.9539	0.968808	0.860415	0.961641	0	0.999765	0.887969	0.957547
TCGA-44-6776-01A	1.01569	0.937701	1.13834	1.00547	1.01081	1.08578	0.934519	0.870458	0.984147	0.843434	1.09442	1.11437	0.148189	0.980865	1.15346	0.884938	1.0321	0	1.02688	1.16454	0.747343	1.04674	0.851701	0	0.392431	1.01665	0.812955	0.994469	0.993262	1.06888	0.869586	1.00638	0.952491	0.594744	0.968227	0.930442	0.985085	1.05794	1.07935	1.06746	0.85536	0.811332	0.989967	0.954946	1.0387	1.29305	1.0421	0.638087	1.01215
TCGA-44-6777-01A	1.06408	0.798144	1.26292	0.801201	0.909962	0.868957	0.800135	0.917137	0.742763	0.741743	1.08499	1.04955	0.100521	1.04923	1.1138	1.11572	1.04519	0	0.939092	0.962387	0.790597	1.17396	0.69492	0.813868	0.288857	0.855425	0.975018	0.906391	0.940383	1.10968	1.03396	0.667463	0.886117	0.345965	1.00107	0.904731	1.03258	1.10779	1.05382	0.906388	0.749505	0.878699	0.986124	0.91524	0.966843	0	0.796059	0.80102	1.0007
TCGA-44-6778-01A	1.04847	1.10393	1.09307	0.934009	1.00553	1.01965	0.860154	1.05457	0.861532	0.975443	1.04081	0.821349	0.0834408	0.929311	1.04715	1.03837	1.00834	0	0.996121	1.05943	0.985563	1.03822	0.998508	0.813935	0.41779	1.03141	1.02592	1.0302	0.98436	1.07238	0.993725	0.861871	0.577376	0.476955	0.984179	0.894955	1.03627	1.10344	1.03279	1.01887	0.998752	1.04308	0.771481	0.980183	1.01592	0.956498	0.847742	0.915023	0.9732
TCGA-44-7662-01A	1.00215	0.911711	1.21043	0.932503	0.911336	1.1226	0.909214	0.899794	0.579276	0.663152	1.1389	1.09119	0.231627	0.845409	1.09638	0.938029	1.01524	0	0.992368	1.00799	0.648804	0.937168	0.659982	1.05324	0.552124	1.04617	0.982567	0.93829	0.927105	0.778646	0.942962	0.722436	0.910276	0.293991	1.02148	0.932558	0.963515	0.96916	1.03607	0.900572	0.945494	1.00965	0.949418	0.936976	1.00837	0.830085	0.83204	0.864001	1.02127
TCGA-44-7669-01A	0.939298	0.957739	1.07299	0.945211	0.886367	1.01525	0.952252	0.96909	0.852462	1.00989	1.08136	1.03065	0.174885	0.83401	0.938491	1.004	1.03286	0.935349	0.847268	0.782844	0.950703	0.830224	0.959246	0.979217	0.505069	0.943922	1.04322	0.965621	0.996997	0.961479	0.99311	0.755101	0.538439	0.61716	0.858176	0.930692	0.875317	1.04289	1.00076	0.944614	1.02182	0.750607	0.844742	0.938869	0.990034	0.755612	0.808555	0.881229	1.0053
TCGA-44-7670-01A	0.922268	0.891291	1.02858	0.943765	0.915217	1.02914	0.843172	1.08403	0.848168	0.920949	1.06405	1.03311	0.126385	0.874237	0.995262	0.947313	0.987646	0	0.455397	0.969756	0.846659	0.831505	0.953035	0	0.282957	0.98614	0.844465	0.806779	0.986157	1.01849	1.07133	0.879015	0.917922	0.563579	0.939911	0.819851	0.94453	0.973942	0.983858	0.91594	0.655236	1.01384	0.721204	0.948368	0.981382	0	0.997836	0.826602	0.718246
TCGA-44-7671-01A	0.991581	0.855409	1.03183	0.883686	0.905554	1.01308	0.677364	0.766661	0.903433	0.835458	1.05382	1.00625	0.171603	0.814047	1.08417	0.873483	0.975387	0	0.962805	0.989523	0.641174	0.933968	0.870195	0	0.506015	0.947525	1.10771	0.932069	0.917536	1.13411	1.10774	0.891511	0.655678	0.568	0.911527	0.895683	0.933867	0.899062	1.06767	0.987928	0.889434	1.05525	0.917688	0.822036	0.964326	1.01959	0.850513	0.527854	0.928569
TCGA-44-8117-01A	0.978936	1.06522	1.17285	0.808435	0.826025	0.965533	0.793139	1.18864	0.936007	0.784196	0.967948	0.959769	0.342939	0.794666	1.09285	0.857028	0.934386	0	0.873635	0.986558	0.633558	0.994274	0.855355	0.769065	0.876725	1.00977	1.04641	0.896462	0.854807	0.906448	0.998526	0.859873	0.693088	0.874373	0.97476	0.965239	0.979196	0.979629	1.10952	0.881215	1.04308	1.14719	0.994449	0.913851	0.940688	0	0.997669	0.95204	0.97049
TCGA-44-8120-01A	0.979545	0.896907	1.14264	0.934797	0.954251	0.87281	0.871189	0.984704	0.65663	0.677091	1.03354	1.02091	0.291573	0.727194	1.07753	0.916144	0.992222	0	0.972174	1.00515	0.887717	0.830039	0.688017	0.784427	0.579699	0.966746	1.0397	0.890455	0.839308	0.781834	1.01958	0.638813	0.427487	0.310513	0.931231	0.878523	0.98651	1.01146	1.01905	0.897015	0.771705	1.03096	0.856351	0.922255	0.85658	0	0.938621	0.92752	1.0096
TCGA-44-A479-01A	0.958074	0.95054	1.03808	0.898592	0.947313	0.983587	0.957682	0.947411	0.798279	0.806157	1.08252	1.06189	0.210647	0.920227	1.02751	1.07522	0.933414	0	0.965113	0.916263	0.932474	0.929715	0.82204	0.970351	0.589016	1.03091	1.11061	0.926245	1.06818	0.878155	1.02942	0.807912	0.928426	0.435637	0.938154	0.846384	0.980687	0.945308	1.0598	0.924829	0.855966	1.05248	0.940357	0.843814	0.94334	0.599745	0.812738	0.742226	0.901647
TCGA-44-A47A-01A	0.979727	0.753031	1.17177	0.873059	0.911878	0.997112	0.817907	0.833194	0.762201	0.776389	1.01455	0.874836	0.132098	0.995247	1.04978	0.987041	0.945917	0	0.87237	0.949831	0.790441	1.01829	0.743006	0	1.06032	0.861116	1.03277	0.721922	1.04239	0.822317	1.0134	0.94557	0.866494	0.499854	0.889213	0.882519	0.919132	1.00739	0.922096	0.877074	0.841585	0.844796	0.955116	0.806751	0.97286	0	0.823185	0.696536	0.956376
TCGA-44-A47B-01A	1.0448	0.906693	1.22627	0.938554	0.91883	0.948857	0.903077	0.937207	0.800017	0.756146	1.05303	1.11111	0.200593	0.864088	1.01808	1.09663	1.01857	0	0.971531	1.00237	0.763543	1.05879	0.694509	0	0.616231	0.89353	1.04942	0.923357	0.975622	1.09552	0.946611	0.772116	0.914792	0.416437	0.956964	0.977065	0.971436	1.03858	1.05476	0.895724	0.906187	1.06227	0.975266	0.877591	0.960108	0	0.93484	0.873359	0.978104
TCGA-49-6743-01A	0.981974	0.907356	1.1033	1.00412	0.802616	0.839762	0.583978	0.831229	0.817269	0.860145	0.999311	1.06499	0.122441	0.895943	0.977089	0.783411	0.975631	0	0.980104	0.931471	0.774037	0.977639	0.901028	0	0.396179	0.879989	1.00245	0.999809	0.997696	0.933974	0.973592	0.829023	0.567532	0.531333	0.921782	0.867814	0.965977	0.99649	1.0384	0.876686	0.9008	0.95658	0.98158	0.834602	0.981932	0	0.863853	0.525187	0.894826
TCGA-49-6767-01A	0.986738	0.947803	1.23355	0.883823	0.896011	0.922279	1.0439	0.946212	0.649597	0.66242	1.02137	1.00418	0.234216	0.997699	1.06071	1.0136	0.986712	0	0.971107	1.01779	0.655282	1.06497	0.698713	1.08124	0.526971	0.716585	0.981792	0.861062	0.841138	0.812349	1.08072	0.862829	0.421119	0.28776	0.941783	0.763413	1.00454	1.15305	1.06387	0.850183	0.995988	0.475636	0.930143	0.937484	0.929755	0	0.925706	0.784796	0.992465
TCGA-49-AAR9-01A	0.957166	0.926678	1.05933	0.994471	0.971621	1.03741	0.745729	0.906889	0.89633	0.836849	1.00621	1.06433	0.134756	0.668856	1.01111	0.873292	0.955229	0	0.98222	0.887769	0.605838	0.882793	0.912996	0	0.298325	0.929356	0.852795	0.94208	0.971905	0.956527	0.945419	0.892749	0.4059	0.94347	0.828796	0.848929	0.974914	1.02585	1.02802	0.7776	0.939646	0.982968	0.994416	0.904364	1.00181	1.263	0.894958	0.715927	0.991447
TCGA-50-5045-01A	1.09021	0.919467	1.24201	1.09712	0.898132	1.00319	1.06773	1.05076	0.658007	0.670026	1.06766	0.923105	0.0760937	0.884507	1.07531	0.88831	1.01377	0	0.975651	0.974722	0.461739	1.10501	0.706584	0	0.201351	0.803448	1.06358	0.617548	1.03364	0.75356	0.948407	0.58437	0.919876	0.320439	0.832381	0.896781	0.960505	1.05702	1.08484	1.07055	0.629461	1.09409	1.02115	1.02123	0.968876	0	0.758488	1.02333	1.0816
TCGA-50-5049-01A	1.0327	0.895199	1.22136	0.961914	0.943868	0.886147	0.838809	0.918232	0.697654	0.714028	1.00313	0.995459	0.082835	0.982056	1.03955	1.02742	0.926474	0	0.901065	0.952964	0.709923	0.935183	0.733165	0	0.242769	1.00931	0.940006	0.868107	0.748109	0.795463	0.992372	0.984598	0.825248	0.338064	0.821655	0.901569	0.971351	1.10956	1.01319	1.04067	0.664263	0.906189	0.291012	0.836413	0.964457	0	0.684393	0.838547	0.973866
TCGA-50-5055-01A	1.04819	0.85891	1.18306	0.822862	0.910696	1.01946	0.853814	0.965613	0.637864	0.66315	0.951509	0.853313	0.146788	0.98747	1.02372	0.633811	0.918736	0	0.866919	0.971118	0.673258	1.04969	0.653745	0	0.389592	1.0295	0.984466	1.00466	0.964402	0.707148	0.942584	0.988867	0.898799	0.307487	0.626839	0.857629	0.980986	0.980438	1.02941	0.966796	0.628268	0.997485	1.02464	0.923873	1.02955	0	0.737281	0.887559	0.977007
TCGA-50-5066-01A	1.1343	1.00726	1.20023	1.03708	0.945203	1.02021	0.937352	1.03139	0.81573	0.760131	1.08449	0.918967	0.080036	1.0104	1.15458	0.99871	0.901623	0	0.87106	0.914713	0.426457	1.00535	0.870953	0.826246	0.158362	1.07443	0.979968	0.994049	0.66922	0.810217	0.917605	1.00736	0.970942	0.410682	0.767677	0.892103	0.976158	1.01914	1.08996	1.04667	1.00806	1.02877	1.07118	0.9538	1.09497	0	0.841568	1.02246	1.10204
TCGA-50-5068-01A	1.15405	0.994267	1.27538	0.785391	0.94109	1.03205	0.49934	1.00466	0.922116	0.839493	1.03645	0.960064	0.120407	0.983456	1.11121	0.92155	0.948813	0	0.927551	1.0316	0.356798	1.00322	0.837775	0.841824	0.504492	0.891307	1.0142	0.838711	0.944445	0.87262	1.05645	0.89484	0.768033	0.470307	0.77737	0.904526	0.973253	1.00352	1.03866	0.994091	0.869222	0.937799	1.04022	0.676299	1.06278	0	0.536854	0.987367	1.01909
TCGA-50-5072-01A	0.985769	0.930746	1.04665	0.891672	0.858796	0.955206	0.754759	0.9998	0.801012	0.482915	1.06518	0.999692	0.962733	0.964703	0.995491	0.952129	1.03878	0	0.959029	0.943281	0.805538	0.931956	0.949285	0	0.601752	1.03899	0.970024	0.932541	0.897181	1.07158	0.999909	0.884871	0.931185	0.392198	0.801704	0.865322	0.972427	1.01213	1.04601	0.830504	0.749493	1.03564	0.915874	0.957002	0.974055	0	0.825269	0.83146	0.960088
TCGA-50-5933-01A	1.00637	0.891609	1.14184	0.874809	0.906218	0.879003	0.854381	0.873885	0.652879	0.867354	1.03709	1.02036	1.00159	0.946989	1.03395	1.04834	0.977756	0	0.961033	0.996036	0.700286	0.792723	0.911949	0.995658	0.471409	0.780943	0.941993	0.617622	0.850695	0.984217	1.01072	0.77203	0.865364	0.317633	0.969381	0.626752	0.940834	0.972734	1.03176	0.88938	0.945142	0.970603	0.879498	0.845834	1.01601	0	0.822582	0.696263	0.944497
TCGA-50-5935-01A	0.996982	0.97291	1.21439	1.0111	0.960714	0.985965	0.928181	0.931868	0.804375	0.758333	1.06431	0.924635	0.256746	0.94069	1.06525	0.939215	1.0013	0	1.01248	1.07855	0.64061	1.04444	0.765667	0	1.02131	1.05224	1.12836	0.869673	0.840198	0.865821	1.17479	1.0022	0.911101	0.388467	0.896845	0.878326	0.980742	0.965475	1.00962	0.965083	0.863492	0.858901	0.907741	0.79586	1.01139	0	0.851979	0.750288	0.999766
TCGA-50-5936-01A	0.956834	0.874513	1.08206	0.555216	0.947286	0.943945	0.796865	0.926667	0.801943	0.773383	1.09843	1.06412	0.206366	0.958532	1.05127	1.01248	1.01629	0	0.924381	0.913062	0.710471	0.971823	0.772832	0	0.439533	1.00463	1.04136	0.963682	0.982481	0.963501	0.915965	0.723043	0.923944	0.41867	0.871701	0.878715	0.941119	0.99748	1.01507	0.888438	0.741568	1.03989	0.895177	0.902736	0.965303	0	0.987087	0.824824	0.917505
TCGA-50-5939-01A	0.932836	0.79522	1.11992	0.87006	0.862863	0.926447	0.783352	0.841629	0.836611	0.832366	1.03588	0.893096	0.191495	0.874366	0.977701	0.87947	0.89381	0	0.823663	0.730956	0.732708	1.07886	0.822916	0	0.406966	0.916532	1.03278	0.924281	0.944184	0.872544	0.928515	0.904424	0.698872	1.01047	0.888122	0.914933	0.880111	1.11137	1.05699	0.827197	0.788487	0.931583	0.94944	0.828835	0.960949	0	0.875836	0.700521	0.946806
TCGA-50-5944-01A	1.05341	0.977952	1.26336	0.912054	0.971261	1.08667	1.13979	1.20738	0.870627	0.93734	0.950606	0.992493	0.156844	0.713808	1.1001	1.0928	1.03499	0	1.04536	1.04556	0.912793	0.915234	0.993535	0	0.574966	1.06635	1.17576	0.986524	1.0199	1.12474	0.951834	0.891205	0.549701	0.399838	0.92542	0.955369	1.09325	1.04385	1.09091	1.06534	0.982246	1.00623	0.895412	0.968887	1.01774	1.07738	0.890296	0.895127	1.03081
TCGA-50-5946-01A	1.0512	0.988355	1.24685	0.95948	0.994727	0.936097	0.942916	0.908887	1.10164	0.931821	1.09375	1.06851	0.350969	0.901157	1.08194	1.12844	0.947109	0	0.870061	0.996295	0.708096	1.05603	0.999786	1.08924	0.758567	0.894473	1.06237	0.957083	0.852847	1.02074	1.04329	0.80238	0.951753	0.456608	0.948933	1.05566	1.04287	1.12486	1.05559	1.07108	0.895752	1.01725	0.933938	0.979673	0.968032	0.753835	0.983507	0.83315	0.933542
TCGA-50-6592-01A	1.00933	0.94506	1.155	0.963147	0.913839	0.806594	0.907076	0.955453	1.0394	0.936988	0.908094	0.999785	0.724407	0.778882	1.02426	0.849748	0.98277	0	0.935238	0.880177	0.826287	0.848625	0.992363	1.16096	0.240564	1.04809	0.910577	0.912028	0.93477	0.993718	0.892426	0.901558	1.01423	0.55426	0.783523	0.918141	0.979001	1.05608	1.05254	0.933582	0.81085	1.02105	0.765366	0.89834	0.851178	0	0.803964	0.681723	1.04899
TCGA-50-6594-01A	1.07646	0.98493	1.2326	0.855725	0.93848	1.0218	1.04901	1.10665	0.823247	0.925974	1.10314	0.851755	0.352303	0.973533	1.0485	1.09141	1.05687	0	0.821101	0.981503	0.670799	1.0546	1.00225	0	1.04905	0.930473	1.05716	0.962671	0.887217	1.04039	1.02584	0.752107	0.886705	0.77416	0.908433	0.671175	0.758759	0.980262	1.01833	1.06533	0.896143	0.914651	0.925776	0.899238	1.00916	0	0.931193	0.874048	0.974588
TCGA-50-6673-01A	1.009	0.834073	1.12995	0.940364	0.909264	0.985447	0.918079	1.00638	0.8186	0.778817	1.01604	1.05257	0.276175	0.816013	1.11865	0.978407	1.0082	0	0.970217	1.01735	0.750457	0.923298	0.756515	0	0.736964	1.07208	0.908887	0.979511	1.02118	0.813925	1.12033	0.798767	1.01329	0.484231	0.900409	0.660364	1.00274	0.974091	1.07838	0.932916	0.961346	1.02464	1.03822	0.926191	0.919928	0	0.776288	0.949764	0.979285
TCGA-53-7626-01A	1.04091	0.840262	1.20655	0.956145	0.93112	0.945527	0.904389	0.927296	0.779739	0.788409	0.967908	1.14622	0.182092	1.02673	1.05578	1.0683	0.994312	0	0.956163	1.03227	0.831441	1.01488	0.793378	0	0.447448	0.89315	1.04902	0.963577	0.943843	1.08359	0.908012	0.766213	0.947415	0.429518	0.930755	0.978293	1.03345	1.17617	1.04513	0.92372	0.903258	1.03888	0.999097	0.901302	1.00103	0	0.829679	0.804758	1.00772
TCGA-55-5899-01A	0.988545	0.987679	1.10438	0.965217	1.06221	1.08409	0.834329	1.09526	0.868943	0.938893	1.11924	1.1064	0.12818	0.970712	1.13871	1.00737	1.02786	0	0.452205	0.979979	0.896449	1.00311	1.00747	0.77135	0.398184	0.984613	0.899954	0.944464	0.874666	1.0638	1.21046	0.96942	0.8312	0.450801	0.935892	0.798892	1.04584	1.14995	0.978987	1.08607	0.759845	0.746987	0.920996	0.959752	1.01743	0	0.93194	0.776301	0.973892
TCGA-55-6712-01A	1.03583	0.905735	1.16094	1.07775	0.838694	0.924324	1.0766	1.03488	0.67879	0.692065	1.05743	1.06325	0.20815	1.04497	1.05319	0.868561	0.964842	0	0.923148	0.878329	0.519986	0.895221	0.710848	0	0.753014	1.06909	1.03415	0.934833	0.974833	1.08957	0.784728	1.07922	0.468751	0.331975	0.890929	0.97997	0.942324	0.906698	1.04254	0.796774	0.951456	0.901046	1.02541	0.937909	0.953156	0	0.993983	1.00159	1.04959
TCGA-55-6968-01A	1.06961	1.06949	1.15348	0.98756	0.905679	0.991199	1.0123	0.885344	0.858925	0.827359	1.06387	1.00474	0.146316	0.858488	1.05993	0.908133	1.00989	0.87369	0.990293	1.04276	0.956419	1.08624	0.832728	0.816976	0.451043	1.04836	0.999448	0.881677	0.997609	0.898287	1.05099	0.886095	0.99116	0.97436	0.875065	0.86638	0.980795	0.994577	1.07017	1.02946	0.989095	0.216196	0.955266	0.887824	1.01439	0	0.894965	0.825115	0.99894
TCGA-55-6969-01A	1.07223	0.874746	1.19915	1.00901	0.951509	0.980155	0.914529	1.09771	1.00739	0.810677	1.02026	1.01275	0.160867	0.786717	1.05937	1.02648	0.971753	0	0.934663	0.947701	0.949575	0.96489	0.991311	0.837082	0.587408	1.03739	0.970871	0.967092	0.954146	0.880449	0.944386	0.865874	0.872999	0.465165	0.883412	0.753644	1.04132	1.0119	1.02934	1.05357	0.872068	0.322191	0.965293	0.969909	0.993994	0	0.836593	0.800713	0.415593
TCGA-55-6971-01A	1.04386	0.882834	1.22412	0.978758	1.00932	1.01178	1.03383	0.997604	0.776061	0.786978	1.09504	0.941406	0.161989	0.897007	1.0108	1.08056	1.01981	0	0.954466	0.944974	0.930394	0.992095	0.757607	0.932589	0.40944	0.922103	1.09666	0.983134	0.947337	0.84364	1.0452	0.835813	0.834014	0.450815	0.971679	0.955052	1.03408	1.07541	1.06616	0.983086	0.927544	1.06463	1.03997	0.933382	1.0487	0	0.80441	0.848349	0.907448
TCGA-55-6972-01A	0.983559	1.01964	1.09484	0.932625	0.954798	1.00008	0.996365	1.28244	1.00243	0.96397	1.00279	0.897506	0.208487	0.911027	1.13628	0.734255	0.93306	0	0.481777	0.839853	0.764142	0.893231	1.15777	0	0.563182	0.905497	1.09272	0.869109	1.03911	1.13979	1.06698	0.955257	1.03496	0.441066	0.759869	1.07734	0.959183	1.06568	1.13128	1.18276	0.979298	1.0676	1.00085	0.703236	1.05823	0.849396	0.802218	0.880412	1.08819
TCGA-55-6975-01A	0.976204	0.944521	1.14803	0.943685	0.989877	0.965806	0.880919	0.97982	0.651748	0.505146	1.08904	1.02824	0.407242	0.98343	1.06494	1.01442	1.00142	0	0.984805	0.92634	0.730581	0.932832	0.700107	1.11637	0.707204	0.783077	0.905047	0.980939	0.961455	1.06583	0.870225	0.687445	0.889397	0.327765	0.921374	0.832077	0.982014	1.06912	1.06427	0.877805	0.98682	1.02195	0.956302	0.937468	1.01996	0.893725	0.794747	0.87148	1.03765
TCGA-55-6980-01A	1.08735	0.971368	1.26745	0.980699	0.910914	0.933887	0.923308	0.966943	0.678238	0.741595	1.09913	0.97859	0.259485	1.01871	1.14151	0.990502	1.04777	0	1.02833	1.01628	0.699993	1.01152	0.750893	0	0.536736	0.84694	1.03015	0.612714	0.975599	1.16276	1.0696	0.784139	0.885983	0.358553	1.00491	0.98716	1.01281	1.07715	1.01826	0.95493	1.03912	1.05027	0.98475	0.896904	1.0031	0	0.864148	0.894211	1.03592
TCGA-55-6983-01A	0.968636	0.811421	1.21282	0.897272	0.925886	1.03964	0.907933	0.876002	0.783861	0.790067	1.07304	0.984541	0.270725	0.823291	1.05302	0.935727	0.977502	0	0.996406	0.99593	0.746296	1.03669	1.02547	0	1.07008	1.05576	1.0781	0.869097	0.805975	1.10701	1.03052	0.768749	0.903108	0.453227	0.804538	0.905033	0.976819	0.846421	1.03235	0.921788	0.899759	1.03934	0.969669	0.844811	0.965559	0	0.935254	0.721496	0.990299
TCGA-55-7283-01A	0.962639	0.65377	1.19576	0.966061	1.0343	1.03113	0.913333	0.956538	0.778303	0.798541	1.04966	0.969737	0.310074	1.06355	1.04604	0.960107	0.995743	0	0.91315	1.08865	0.694765	1.06412	0.786745	0	0.599252	0.879595	1.09522	0.906972	0.965997	0.846637	1.0419	1.04905	0.875276	0.979981	0.867111	1.03768	0.97587	0.984894	1.06413	0.965821	0.825004	1.05965	0.956077	0.927042	0.950969	0	0.606528	0.871533	1.00948
TCGA-55-7284-01B	1.01581	0.88529	1.1891	0.973962	0.943167	1.06036	0.970959	1.16483	1.07251	0.834412	1.05252	1.10478	0.926756	0.873469	1.09571	1.07548	1.03292	0.783819	0.675889	1.08407	0.647618	1.05977	0.809508	0.78394	0.477205	1.09708	0.81171	0.941041	0.803476	0.893011	1.07007	0.927557	1.03419	0.524695	0.983024	0.80488	1.01602	1.05759	1.14378	1.02588	0.975436	1.04886	1.05666	0.97287	1.03832	0.963119	1.00794	0.968487	1.05094
TCGA-55-7573-01A	1.05873	0.826469	1.20586	0.963866	0.900262	0.933477	0.893471	0.924754	0.775756	0.775966	0.92463	0.893161	0.195056	0.867804	0.992893	1.08769	0.969656	0	0.90892	1.01323	0.74461	1.01909	0.771126	0	0.536975	0.853753	1.03611	0.676915	0.950433	1.0725	1.05962	1.07243	0.511455	0.38596	0.936456	0.972442	1.03394	1.00242	1.00212	0.930081	0.661476	1.0168	0.887296	0.926034	0.899082	0	0.742898	0.834257	1.01074
TCGA-55-7574-01A	1.10854	0.788163	1.21699	0.895349	0.928638	1.02936	0.870239	1.00516	0.723241	0.744908	1.04636	1.00291	0.217439	1.01228	1.06246	0.754497	1.00078	0	0.940375	0.99357	0.761776	1.00769	0.754044	0	1.09461	0.844233	0.657933	0.95671	0.934302	0.824654	1.0209	1.05829	0.925489	0.37435	0.932918	0.988187	1.02473	1.0707	1.07921	0.990541	0.723994	1.00791	0.55363	0.911949	1.00194	0	0.727333	0.943916	1.03
TCGA-55-7576-01A	1.0304	1.10531	1.2252	0.943054	0.940757	0.963469	0.830497	0.904126	0.851728	0.815864	1.05801	0.902266	0.249943	1.03359	1.0125	1.05407	1.00874	0	0.929121	0.971084	0.69196	0.974691	0.82367	0	0.563587	0.895275	1.05216	0.973585	0.970206	0.864007	1.07262	0.972196	0.908714	0.985665	0.976809	0.925466	0.979043	1.17093	1.06048	0.903735	0.968347	0.705538	0.946542	0.900262	0.944057	0	0.691319	0.826859	1.04538
TCGA-55-7903-01A	0.962812	0.771716	1.22074	0.9721	0.867622	0.856073	0.941854	0.960191	0.816227	0.801039	0.862302	0.901304	0.243759	1.02646	1.04178	0.89611	0.968606	0	0.891693	0.915103	0.728311	0.897454	0.780383	0.940463	0.494638	1.02508	1.07251	0.898654	0.827124	0.87933	0.83914	1.05532	0.838256	1.01406	0.996665	0.987163	0.961159	1.05263	1.06023	0.963395	0.824678	1.10016	0.896716	0.893494	0.923846	0	0.852665	0.891003	0.959327
TCGA-55-7911-01A	1.04682	0.834479	1.21492	0.959142	0.850924	1.03059	0.882079	1.15081	0.746566	0.631082	1.04695	0.906344	0.332039	0.731708	1.04459	1.06931	0.969248	0	0.79195	0.89771	0.534235	1.00242	0.670193	0	1.00198	0.797872	0.929422	0.980577	1.01676	0.698804	0.890792	0.995533	0.87423	0.291268	0.92785	0.832785	1.02058	1.04014	1.03924	0.949188	0.958442	0.935693	0.987766	0.892758	0.992834	0	0.938791	0.808642	0.994985
TCGA-55-7914-01A	0.961244	0.804203	1.18268	0.927694	0.864482	0.830637	0.907225	0.947786	0.804806	0.799898	1.06336	0.998833	0.265284	0.726305	1.0468	1.03534	0.958238	0	0.882275	1.00042	0.695782	0.896298	0.796334	0	0.812288	0.871705	1.00225	0.898323	0.943628	1.08125	1.03961	0.805061	0.739929	0.419392	0.898658	0.799116	0.957561	1.01622	1.04664	0.817413	0.910041	1.03382	0.906882	0.927164	0.915255	0	0.763458	0.860904	0.906723
TCGA-55-8085-01A	1.042	1.00851	1.12783	1.00634	0.968821	0.74983	0.894528	0.841461	0.852138	0.858877	1.07723	0.801865	0.171062	0.712147	1.06129	0.930629	0.987	0	0.89392	0.95288	0.937957	0.888904	0.880902	0	0.966802	0.966058	1.15512	0.966506	0.884745	1.15213	1.17668	0.853787	1.01466	0.422795	0.892506	0.725496	0.997213	0.898436	1.09883	0.923066	0.779956	1.12553	0.833344	0.919772	0.851182	0	0.85379	0.631063	0.953286
TCGA-55-8087-01A	0.983808	0.846597	1.111	0.867824	0.868268	0.924248	0.929168	0.89447	0.819653	0.879295	0.943156	0.844789	0.857953	0.840291	1.00274	1.01115	0.930742	0	0.92559	1.03327	0.792848	0.977465	1.00125	0	0.646581	1.0187	1.0798	0.683593	0.871912	0.962582	1.0664	0.966891	0.817639	0.41631	0.945366	0.970475	0.886126	1.03143	0.935722	0.901556	0.882123	1.00998	0.860724	0.874305	0.984084	0	0.938461	0.740333	0.972158
TCGA-55-8089-01A	1.05428	0.974162	1.14265	0.983372	0.974076	1.02969	0.910948	1.00911	0.702118	0.702368	1.10941	1.12911	0.158192	1.00112	1.07379	1.03568	1.01923	0	0.971825	0.912329	0.678643	0.874324	0.736218	0.834601	0.32556	1.05547	1.10954	1.00063	1.03399	1.10083	0.897569	0.635009	0.917056	0.35359	0.919494	0.886769	0.999528	1.02327	1.06141	0.965228	0.923657	1.06786	0.891695	0.919576	1.0235	0.653142	0.889866	0.927359	0.985414
TCGA-55-8094-01A	1.07034	1.06735	0.934562	1.04189	1.13068	1.17732	1.10437	1.25288	0.924352	1.04674	1.16698	0.981888	0.38747	0.74281	1.18913	1.06142	1.09285	0.735908	0.994665	1.20829	0.487445	1.07275	1.11501	1.24499	1.06648	1.15624	1.18716	0.623643	0.345324	1.08633	1.14076	0.91595	0.908076	0.578357	1.10197	0.975637	1.13325	1.07372	1.16175	1.17861	0.903346	1.14935	0.996181	0.995023	1.0613	0.836275	1.09015	0.846926	1.02055
TCGA-55-8097-01A	1.01025	0.829356	1.13992	0.928229	0.919597	1.00523	0.947801	1.06408	0.741817	0.908835	0.951795	0.967743	0.812229	0.910788	1.05837	1.0665	0.988633	0	0.683388	1.0899	0.754416	1.06256	1.043	0	0.618983	0.983382	0.974394	0.88153	0.970518	1.08564	0.937831	0.714935	0.942291	0.347945	0.883389	0.842916	0.958261	1.04083	1.05337	1.051	0.920981	1.05874	0.939811	0.974471	0.987121	0	1.07281	0.906932	1.02975
TCGA-55-8203-01A	1.00297	0.865629	1.20224	0.93818	0.933362	0.901842	0.961797	0.909604	0.854055	0.827441	1.09069	1.09131	0.287485	0.764969	1.06625	0.978515	0.969842	0	0.941053	1.02372	0.711984	0.996388	0.824253	0	0.590411	0.942064	1.06684	0.964183	0.814107	1.11095	0.995429	0.929389	0.902672	0.536409	0.967444	0.949541	0.929209	0.854421	1.03032	1.00551	0.840809	1.02323	0.878573	0.847677	0.936188	0.71152	0.922151	0.724308	0.93324
TCGA-55-8204-01A	0.992374	0.88717	1.19232	0.99655	1.04535	1.05734	0.909581	1.13743	1.01305	0.709176	1.02417	1.07481	0.296063	0.894629	1.05809	0.954102	0.949867	0	0.785585	0.87335	0.818392	0.906637	0.752246	0.724929	0.692886	0.844017	0.960936	1.00136	0.935689	0.810645	0.833253	0.853883	0.635495	0.388792	0.837464	0.779814	0.942176	1.05764	1.04638	0.884882	0.754933	1.02449	0.970296	0.784258	1.01421	1.1841	0.84476	0.760964	0.964972
TCGA-55-8299-01A	1.1037	0.898013	1.25503	1.0471	0.93061	0.919738	1.04726	0.985938	0.738402	0.778628	1.02704	0.95014	0.157354	0.868906	1.13559	0.99817	1.00492	0	0.969537	0.94838	0.715121	1.14223	0.757701	0	0.409051	1.03746	1.01493	1.0806	0.999831	0.824171	0.969715	0.75264	0.906187	0.407043	0.974519	0.967121	1.07451	1.13996	1.07176	1.00592	0.938311	0.904874	0.527021	0.937696	1.05712	0	0.993292	0.842472	1.06435
TCGA-55-8301-01A	1.06273	0.899752	1.2162	0.867292	0.868974	0.921061	0.773503	0.936792	0.69105	0.74727	1.02162	0.951536	0.140516	0.695365	1.07846	0.910312	0.960566	0	0.907269	0.937459	0.713151	1.11123	0.763353	0	0.373205	0.843469	1.13592	0.977158	0.852105	0.809289	0.935887	1.02548	0.869764	0.368792	0.950064	0.828329	0.934041	1.00133	1.01061	0.962812	0.936598	0.980958	0.4761	0.910177	0.908132	0	0.762372	0.792483	1.00017
TCGA-55-8506-01A	1.05203	1.00283	1.08435	0.922578	1.03198	1.0996	1.01794	1.19799	1.11927	0.701342	1.02887	0.939747	0.199702	0.937842	1.07589	1.07391	1.02574	0.923282	0.999149	1.00929	0.539804	0.95797	0.802373	0	0.591596	1.03982	0.590091	0.740887	0.674189	0.889136	1.08118	0.783478	0.905937	0.403137	0.94513	1.05255	0.969189	1.00237	1.09785	1.12097	0.996195	1.00738	1.0031	0.977052	1.09964	0.909985	0.989504	0.885913	1.04569
TCGA-55-8614-01A	1.01878	0.881518	1.22497	0.967174	0.997179	1.0747	0.982247	1.03323	0.769015	0.927321	1.00471	0.878992	0.257819	0.91294	1.0985	1.01043	1.01831	0	0.983254	1.01089	0.910188	1.00023	0.983488	0	0.7678	0.863057	0.897375	0.999492	0.893651	1.03277	1.07169	0.794074	0.937478	0.446969	0.866407	0.702825	1.01445	1.00616	1.03072	0.960228	0.898202	0.990861	0.955706	0.948458	1.01395	0.80772	0.903673	0.922618	0.965825
TCGA-55-8620-01A	1.02704	1.08697	1.13689	0.976925	0.99363	1.04744	0.914492	1.03599	1.06802	0.979022	1.1574	1.13739	0.106341	0.981321	1.13601	0.858229	1.00789	0	0.934623	0.895795	0.997889	0.964718	1.01899	0.83002	0.372334	1.01862	1.00033	0.970305	0.939919	1.05023	1.13095	0.825688	1.02295	0.468752	0.931807	0.84401	0.98811	1.12977	1.10353	1.08452	1.02097	1.12619	0.933839	0.934939	1.0004	0	0.96055	0.959406	0.957321
TCGA-55-A48X-01A	0.982559	0.913215	1.20285	0.959954	0.899419	0.890454	0.868036	1.16813	0.682812	0.669704	1.04928	0.975272	0.242214	1.00321	1.06787	0.948273	1.00962	0	0.971991	1.03337	0.589329	1.14504	0.738475	0	0.610609	0.813388	1.02402	1.06302	0.986383	0.779804	1.0657	0.966889	0.911743	0.945823	0.954095	0.97359	0.972953	0.977492	1.04736	0.888346	0.902937	1.06978	0.948707	0.855681	0.960967	0	0.935638	0.763027	0.946084
TCGA-55-A492-01A	1.09792	1.09304	0.985514	0.971125	1.09181	1.17636	0.433525	1.35554	1.00461	0.974044	1.14552	1.01855	0.166907	0.969261	1.23431	0.895696	1.0428	0	1.00588	1.11475	0.603506	0.979849	1.16757	0	0.436595	0.690973	0.960315	0.990911	0.926728	1.0617	1.24006	0.990938	0.892292	0.483061	0.776024	0.966504	0.950264	0.883016	1.06072	1.08677	0.774581	0.842249	0.864627	1.01548	1.14411	1.32715	0.840428	0.806629	1.07821
TCGA-55-A494-01A	0.949106	1.14889	1.22896	0.931394	0.974151	0.976429	0.965598	1.19788	0.845336	1.12465	1.1247	1.16922	0.400509	0.731464	1.08627	1.10871	1.04202	0	1.01471	1.08321	0.87368	0.976719	1.01753	0	0.709998	0.90703	0.780746	0.752097	0.760721	1.09482	0.95896	0.8178	0.986788	0.34664	0.862157	0.76073	0.95062	1.04061	1.0511	1.02862	0.933306	0.723197	0.885639	0.97586	0.93249	0	0.966388	0.853668	0.899
TCGA-55-A4DF-01A	1.01197	0.996003	1.03507	0.976758	1.00851	0.963647	0.949722	0.959043	0.812954	0.932111	1.10084	1.11101	0.202575	0.911537	1.0734	0.97949	1.04741	0	0.9688	0.989163	0.870393	1.08506	0.960109	0	0.521228	1.05785	1.12136	0.926114	1.01618	1.01465	0.998126	0.842988	0.542903	0.481507	1.01622	0.726201	0.975334	1.08185	1.02913	0.957061	0.989705	1.02774	1.00051	0.818756	1.04755	0	0.878936	0.825492	0.975972
TCGA-62-8398-01A	0.974766	0.885642	1.03058	0.943041	1.00808	1.00035	0.961073	1.10711	0.810173	0.788162	0.985442	1.05779	0.300251	0.644579	1.01154	0.994208	0.922588	0	0.87451	0.780587	0.801391	1.01579	0.816968	0.731364	0.643982	0.891984	0.971869	0.956399	0.958348	0.844639	0.782834	0.8808	0.87087	0.457809	0.881579	0.717067	0.899025	0.959416	1.03984	0.888985	0.929336	0.817911	1.00126	0.925448	1.01786	1.23903	0.771688	0.838721	0.963136
TCGA-62-8399-01A	1.01443	1.1347	1.1776	0.915205	1.00443	1.05846	0.928968	1.05522	1.01811	0.944177	1.03217	0.976443	0.268382	0.882093	1.0711	1.07445	1.02208	0	1.0619	0.992597	0.951919	1.07909	1.05328	0.947597	1.12594	0.947682	1.06546	1.04015	1.04114	1.07989	1.046	0.880972	0.97459	0.411517	0.964975	1.01006	0.993493	1.09352	1.08212	1.04682	0.908424	0.685833	0.953848	0.982385	1.09216	0.801392	0.984828	0.825147	1.03568
TCGA-62-8402-01A	0.968363	0.919466	1.086	1.03142	0.919399	1.03145	0.928749	1.12698	0.829995	0.937144	1.05811	1.06209	0.238955	0.919579	1.03161	1.0197	0.979385	0	0.967251	0.933627	0.737588	0.956487	1.06047	0	0.554562	0.998689	0.99899	0.828653	0.814542	1.04574	1.05645	0.798251	0.933873	0.420953	0.89042	0.836072	0.957575	0.9985	1.04727	0.995568	0.820753	0.993436	1.03158	0.932164	0.930469	0	0.90551	0.797665	0.968562
TCGA-62-A46O-01A	1.08063	1.04306	1.18432	1.02682	1.03725	1.10818	0.904042	1.10993	1.10084	0.998346	1.09516	1.04769	0.362167	0.948026	1.15427	1.07626	1.07185	0	1.04709	1.04373	0.813019	1.09187	1.04989	0.845861	0.679529	0.633925	0.933398	1.03349	1.08662	1.05027	1.0209	0.883112	0.871572	0.489565	1.02005	0.929116	1.0953	1.08026	1.16573	1.01157	0.986111	0.792509	1.05885	1.07656	1.03233	0	0.629167	0.877665	1.078
TCGA-62-A46V-01A	1.05823	0.900874	1.23872	0.976933	0.97223	1.10261	0.987689	1.01009	0.883582	0.824345	1.08129	0.933715	0.419589	0.807249	1.07839	1.06907	1.03129	0	0.956316	1.02051	0.659975	1.02608	0.85551	0.699842	1.09165	0.942037	0.964203	0.93968	0.926512	0.919834	1.04475	1.0486	0.84652	0.523543	0.957186	0.881483	1.01381	1.01629	1.05582	0.988491	0.863051	1.0335	0.983408	0.985009	1.08996	0	1.08058	0.842652	0.935339
TCGA-64-1679-01A	0.977934	0.817972	1.20541	0.903266	0.848918	0.944473	0.872762	0.951854	0.648955	0.651723	1.00652	1.04231	0.16147	0.824651	1.04564	1.05057	0.951016	0	0.9121	0.896832	0.782011	0.820332	0.673113	0.998333	0.429059	0.782112	0.963296	0.994522	0.946354	1.06689	0.909452	1.05812	0.444479	0.324343	0.965372	0.930347	1.01446	1.04837	1.01645	0.922282	1.03045	0.952431	0.92052	0.8827	0.944151	1.05051	0.832716	0.91513	0.993782
TCGA-64-1681-01A	1.10368	1.01516	1.28428	0.95477	0.988513	1.06106	1.00896	1.146	1.11334	0.707418	1.06199	1.14055	0.191105	0.956374	1.10884	1.07534	1.04391	0	1.12683	1.04917	0.770772	1.11392	0.741746	0	1.08417	0.833192	1.05821	0.806343	1.04258	0.79377	1.1024	0.666289	0.421652	0.325387	0.931191	0.87129	1.04378	1.08975	1.12603	1.02679	0.881016	1.04576	0.851657	1.04842	1.00164	0.625252	0.939197	0.956626	1.09895
TCGA-64-5781-01A	1.08308	0.959825	1.16229	1.00216	1.03789	0.984905	0.854566	0.906204	0.720906	0.706217	1.02043	0.912554	0.127548	0.925974	1.04846	0.852889	0.945447	0	0.892348	0.946991	0.457983	0.913435	0.745599	0	0.963548	0.765123	1.07656	0.804839	0.748651	0.766204	0.934508	0.752414	0.720548	0.345064	0.750853	0.787051	0.953397	0.970847	1.03005	0.993563	0.909773	1.07371	0.966253	0.726185	1.00425	0	0.826006	0.821673	0.997073
TCGA-64-5815-01A	1.00743	0.622181	1.197	0.701047	0.875184	0.945231	0.58917	0.90355	0.688698	0.694911	1.07062	0.883282	0.172741	0.561215	0.943014	0.981753	0.951065	0	0.876631	0.841302	0.598006	1.02777	0.629058	0	0.370391	1.02613	1.04413	0.647581	0.958068	0.752817	0.838499	0.677053	0.89562	0.367117	0.843101	0.886004	0.914675	1.09107	1.03201	0.978579	1.01577	0.981251	0.979294	0.907498	0.989934	0	1.06034	0.785724	0.999006
TCGA-67-6215-01A	1.01564	0.832854	1.17541	0.913818	0.900251	1.02972	0.920465	1.16498	0.834749	0.750868	1.04529	0.924779	0.179977	0.926118	1.06802	1.10135	0.936248	0	0.911189	1.03306	0.659913	0.983601	0.802197	0	0.870052	1.0326	0.969334	0.912268	0.848622	0.861239	0.940574	0.818914	0.921714	0.419839	0.902742	0.880693	0.939653	0.957083	0.985596	0.946032	0.907877	0.98648	0.853551	0.92852	0.94666	0	0.976029	0.7462	1.01361
TCGA-67-6217-01A	1.04669	0.980291	1.25352	0.946395	0.956608	0.95751	0.972607	0.93389	0.799956	0.779502	1.04478	0.915336	0.253745	0.870133	1.02538	1.10791	1.02697	0	0.984995	1.07485	0.75819	0.983863	1.08248	0	0.675017	1.0611	1.09782	0.94701	0.961826	1.09726	1.13781	0.736694	0.530089	0.405403	0.938843	1.01775	0.959778	0.986842	1.05271	0.968994	0.841724	0.857965	0.942203	0.952857	0.927646	0.843173	0.907587	0.785588	1.02156
TCGA-69-7761-01A	1.0096	0.93662	1.18595	0.958276	0.920426	0.961407	0.830949	0.939165	0.837182	0.774829	1.07547	1.08517	0.282958	0.88496	1.04944	1.08213	1.00993	0	0.949573	0.963381	0.597377	0.917932	0.774917	0.848469	0.640438	1.021	1.02746	0.813445	0.875254	1.09455	0.707721	0.81604	0.611761	0.565811	0.985638	0.966157	0.997512	1.0814	1.01361	0.889976	0.913062	0.829224	0.916038	0.890062	0.941067	0	0.969493	0.93307	0.974249
TCGA-69-7978-01A	1.00803	0.908344	1.23405	0.951547	0.941097	1.01911	0.818862	0.922797	0.714979	0.733541	1.06934	1.07226	0.142761	0.685285	1.07262	0.950444	1.02597	0	0.952365	0.984512	0.707401	0.991408	0.743358	0	0.411257	0.829003	0.998112	0.997203	1.00404	0.815104	0.952541	0.970649	0.854864	0.363046	0.994129	0.696341	0.975079	1.17759	1.05164	0.999945	0.839281	0.96529	0.48596	0.917243	1.0066	0	0.938172	0.832839	0.965614
TCGA-69-8253-01A	0.968786	0.971518	1.15431	0.997314	0.973855	1.01648	0.969037	0.751531	0.964409	0.83383	1.10543	0.773824	0.132079	1.00439	1.12957	0.906269	1.0045	0	0.998674	1.0324	0.466956	1.00914	0.884589	0	1.00009	0.93519	1.20299	0.932973	0.915399	0.941084	0.870599	0.904118	0.957325	0.570573	0.917005	0.911049	0.962921	0.800075	1.1493	0.910363	0.877563	1.07325	1.0257	0.816044	1.09267	0	0.846626	0.646135	0.918422
TCGA-69-8254-01A	1.03808	0.890751	1.21928	0.980204	0.981993	1.0382	0.881117	0.98408	0.929463	1.0543	1.08578	0.951852	0.257999	0.940249	1.11089	1.08417	1.00309	0	0.981506	1.04373	0.572964	0.636042	0.852749	0	0.705772	0.935147	0.903523	0.820162	0.879645	1.13405	1.12798	1.06226	0.897804	0.578282	0.987503	1.02985	1.0059	0.936204	1.08961	0.977464	0.935572	0.963678	0.641018	0.949793	1.09596	0	0.919222	0.853164	1.02898
TCGA-69-8255-01A	1.11652	0.935722	1.30686	1.00734	0.93271	0.906909	0.895627	1.02468	1.15244	0.996229	1.07862	1.04418	0.158926	0.991497	1.08754	1.03655	1.02449	0	0.535977	1.00551	0.999973	1.11698	1.05477	1.12895	1.06775	1.03714	1.11546	0.924188	1.00404	1.21457	1.26588	1.01762	0.72516	0.569624	0.781588	0.950104	1.0197	1.11633	1.05882	0.973066	0.762343	1.09266	0.840107	1.03764	0.95062	0	0.824943	0.870735	0.810023
TCGA-69-A59K-01A	0.997382	0.91024	1.12309	0.961037	0.95129	0.996764	0.88201	0.92714	0.792328	0.72826	1.02953	0.820048	0.187256	0.83045	1.05632	0.933642	1.0247	0	0.894832	0.865858	0.649739	0.626494	0.741655	0	0.989887	0.88001	1.08863	0.800804	0.742138	0.812144	0.761969	0.769841	0.936167	0.988173	0.706775	0.557022	0.95482	1.03837	1.04188	0.949179	1.05352	0.992904	0.958057	0.909424	1.02106	0	0.985783	0.880819	0.987586
TCGA-71-6725-01A	0.996935	0.963282	1.15999	0.893615	0.906909	1.02635	1.06869	1.07007	1.00499	0.69546	0.947077	0.872642	0.399468	0.98626	1.10868	1.01631	1.04274	0	1.04187	1.11793	0.856115	1.09225	0.734107	0.775585	0.735263	0.8619	0.623537	0.805925	0.556641	0.779764	1.01866	0.721973	0.882965	0.323421	0.939132	0.690476	1.01925	1.01377	1.04952	1.05441	0.850178	0.980965	0.890064	1.00783	1.00553	0.874492	1.04319	0.830181	1.02889
TCGA-71-8520-01A	0.889084	0.961213	1.20503	0.917698	0.960795	0.996684	0.885467	0.90829	0.663933	0.635622	1.06139	1.08681	0.207063	0.955663	1.0696	1.06333	1.02809	0	0.721241	1.01889	0.658056	0.960981	0.637827	0	0.994491	0.810124	1.01384	0.918793	0.867066	1.08879	0.970398	0.59363	0.927252	0.321085	0.993479	0.808085	0.863279	1.14723	1.07157	0.942292	0.943808	1.00627	0.938129	0.912815	1.04274	0	1.04996	0.855775	0.948721
TCGA-73-4658-01A	1.04007	0.633958	1.22603	0.945322	0.890965	0.945757	0.773638	1.13252	0.726014	0.648753	1.03669	0.931398	0.177592	0.95116	1.04904	0.998612	0.953506	0	0.911135	0.96648	0.464831	0.944695	0.674499	0.732483	1.03004	0.808657	0.918103	0.925067	0.894234	0.697629	0.993001	0.712234	0.840705	0.33682	0.852194	0.837309	0.985854	1.04418	1.03405	0.94691	1.04657	1.01606	1.04664	0.948073	1.02691	0	0.747804	0.909773	1.01913
TCGA-73-7498-01A	0.990108	0.929191	1.10133	0.977405	0.965424	0.960179	0.948481	0.959357	0.875076	0.837515	1.03959	0.916362	1.00492	0.824142	1.09802	1.05753	1.00242	0	0.970903	0.995915	0.712101	1.10003	0.981572	0	0.689756	0.951113	1.10565	0.981973	0.973746	1.10954	0.967024	0.859059	0.951249	0.452998	0.884098	0.929594	0.941637	1.00767	1.02233	0.956604	0.876226	0.707974	0.927302	0.938814	0.927636	0	0.973505	0.841243	1.02204
TCGA-73-7499-01A	1.05683	1.0527	1.21719	0.969428	1.00874	0.985328	0.897015	0.91889	0.72195	0.80594	1.10469	0.882018	0.183182	0.977925	1.04828	0.815033	0.996746	0	0.98755	1.06108	0.715913	0.969709	0.798492	0	0.4618	0.740574	1.0568	0.825752	0.763628	0.830365	1.12953	0.666651	0.477247	0.341278	0.936284	0.758301	0.948915	0.892072	1.05341	0.976071	0.942269	0.848857	0.978935	0.71009	1.00302	0	0.874728	0.703386	0.884077
TCGA-73-A9RS-01A	0.866106	0.932033	1.24315	1.02642	0.986723	1.09244	1.0026	0.859282	0.957617	0.923592	1.13241	1.00121	0.173457	1.03943	1.0659	1.00424	0.997566	0	1.00917	1.04989	1.03892	1.0644	0.922289	0	0.604496	0.949302	0.697307	0.832387	0.625083	0.928272	1.21053	0.967156	0.676822	0.616975	0.822319	0.901157	0.942824	0.71591	1.05557	0.957942	0.874012	0.963074	0.969243	0.820205	1.07651	0	0.980726	0.668144	0.943994
TCGA-75-5125-01A	0.989523	0.877941	1.14813	0.865675	0.891566	0.992474	0.817788	1.04905	0.78102	0.92811	1.06058	0.811458	0.331143	0.829016	1.01818	1.07759	0.978651	0	0.957361	0.89838	0.718418	0.924041	0.89366	0	0.627958	0.858695	1.07951	0.852388	0.824933	0.943883	0.863422	0.735715	0.807034	0.354092	0.913325	0.877993	0.977294	0.9456	0.971667	0.853571	0.885355	0.807903	0.898558	0.947172	0.837428	0	0.766583	1.0534	0.955518
TCGA-75-5146-01A	1.01922	0.993871	1.228	0.990421	0.938356	0.92181	0.926667	0.997697	0.927402	0.86043	0.993134	1.03646	0.167332	0.874486	1.08076	1.04114	1.01661	0	0.958295	1.01672	0.719505	1.06828	0.897522	0.962734	0.396793	0.974752	1.08961	0.925332	0.91975	1.09788	0.79202	0.893367	0.950183	0.507368	0.811883	0.934475	0.915017	0.947631	1.08903	1.01768	0.849809	1.03084	0.997857	1.01243	0.916955	0.84961	0.742576	0.914272	1.0562
TCGA-75-6205-01A	0.987767	0.556164	1.17128	0.829372	0.873136	0.878216	0.686217	0.966956	0.560751	0.589274	1.03711	0.958284	0.127551	1.02875	0.962617	0.8814	0.998901	0	0.923165	0.907449	0.675535	0.835684	0.622402	0.823233	0.302553	0.759844	0.921177	0.945906	0.894496	0.678764	0.913198	1.01471	0.343591	0.270512	0.883841	0.90855	0.977996	1.09719	1.00816	0.97253	0.997983	0.898225	0.345254	0.89768	0.997535	0	0.968692	0.913636	0.994328
TCGA-75-6206-01A	1.00332	0.889061	1.12947	0.94734	0.933608	0.832168	0.938866	0.862029	0.893667	0.867319	1.0105	1.10689	0.148129	0.857372	0.902338	1.08301	0.967741	0	0.927089	1.03003	0.747915	1.03116	1.076	0	0.356051	1.00721	1.08823	0.947535	0.890971	0.994185	1.08495	0.856988	0.795287	0.520842	0.925648	1.00409	0.965461	0.949975	1.03263	0.908422	0.831619	1.0579	0.899873	0.949582	0.9446	0.504045	0.759496	0.65039	0.875765
TCGA-75-7027-01A	0.954045	0.969633	1.09275	0.958036	0.85539	1.02213	0.957574	1.11367	0.850846	1.04431	1.09377	0.916457	0.334259	0.979751	1.04829	1.03193	0.974716	0	1.08191	0.868368	0.720433	1.01433	0.819447	0	0.857125	0.904897	0.992823	1.01232	1.02331	0.864246	0.813214	0.9163	0.917954	0.419129	0.931036	0.779373	0.948871	0.991207	1.06382	0.937168	0.955839	1.02218	1.00789	1.00932	1.02591	1.18778	0.967078	0.895681	1.00604
TCGA-75-7030-01A	1.04038	0.832996	1.23015	1.04027	0.974787	0.970968	1.0153	1.03723	0.725864	0.74759	1.05025	1.00387	0.344751	1.04268	1.08256	1.07017	1.06683	0	1.001	1.01072	0.603279	0.927247	0.741451	0	0.654959	1.06958	1.02203	0.955678	0.954994	1.10809	1.06929	0.71308	0.936336	0.468734	0.873651	1.03733	1.01549	0.948048	1.0889	0.934929	0.989235	0.891636	0.9581	0.994856	0.996833	0	1.05872	1.00378	1.02034
TCGA-78-7147-01A	0.98807	0.952693	1.23281	0.856389	0.964088	0.892891	0.989236	1.01284	0.803799	0.894003	1.05981	0.922608	0.226754	0.835877	1.0631	0.98232	1.06888	0	1.0185	0.985026	0.890906	0.896868	0.979561	0	0.635953	1.03955	1.00203	0.976646	0.95366	1.04824	1.06985	0.775555	0.610611	0.39298	0.801677	0.705869	0.981375	0.988635	1.0451	0.940568	0.831108	0.995475	0.96796	0.883447	1.02673	0	0.807912	0.802487	1.00317
TCGA-78-7150-01A	0.902242	0.943093	1.08894	0.904876	0.820225	0.865951	0.842582	0.915763	0.811077	0.871316	1.095	1.05193	0.16053	0.736545	1.01505	1.01708	1.0474	0	0.870387	0.816001	0.836362	1.08467	0.901469	0.85821	0.40348	0.891307	1.10019	0.921199	0.934177	0.973803	0.730482	0.906195	0.667419	0.524054	0.824524	0.936276	0.903535	0.929445	1.00696	0.919457	0.812754	1.01308	0.891347	0.836015	0.962727	0	0.87269	0.739211	0.912589
TCGA-78-7152-01A	0.959763	0.651354	1.19931	0.952783	1.02048	0.849084	0.883537	1.01689	0.736769	0.86816	0.984004	0.912606	0.163503	0.863447	1.06951	1.07566	0.939085	0	0.905152	1.04859	0.771302	1.05965	0.922472	0	0.388057	0.888859	0.775643	0.869203	0.780334	1.11858	1.04236	0.901446	0.91693	0.27645	0.798255	0.97676	0.949037	0.886238	1.04588	0.951148	0.882613	1.03911	0.468271	0.919988	0.960155	0	0.953841	0.771422	0.997192
TCGA-78-7156-01A	1.08717	0.981968	1.04528	0.907507	1.02959	0.966304	0.914798	1.19085	0.987997	0.947592	1.03009	0.969774	0.203301	0.780354	1.08866	0.945507	0.992989	0	0.559839	0.827526	0.864711	1.03199	1.10892	0	1.00192	0.989313	0.951242	0.902486	0.98891	1.09681	1.09853	1.00621	0.928415	0.462995	0.867361	0.992988	0.985081	1.00899	1.03216	1.12458	0.855478	0.92425	0.9635	0.931577	0.984942	0	0.956476	0.708219	0.997648
TCGA-78-7158-01A	0.978865	0.679289	1.16809	0.872013	0.899861	0.851483	0.880815	0.94881	0.872874	0.913567	0.984253	0.924059	0.22007	0.694036	1.05067	0.981313	0.893154	0	0.826313	1.02129	0.808612	1.06785	1.00909	0	0.937866	0.909388	0.969558	0.944191	0.850233	0.997758	1.07022	0.864596	0.76407	0.549421	0.8245	0.94845	0.915818	1.00447	0.969615	0.947159	1.00372	0.999765	0.870916	0.872144	0.815873	0	0.945803	0.84572	0.87239
TCGA-78-7159-01A	1.04158	0.862699	1.26231	0.921995	0.944794	1.05181	0.92736	0.939191	0.915111	0.876372	1.09368	1.06111	0.376059	0.849265	1.05326	1.07303	1.00528	0	0.942517	1.03568	0.953701	1.03969	0.876924	0	0.819531	0.972225	0.985625	0.997397	0.934267	1.12115	1.13146	0.952246	0.888115	0.518682	0.929749	0.930334	1.01012	1.21167	1.0943	0.967539	0.872994	1.06666	0.947185	0.911376	0.960085	0.780831	0.891986	0.783983	0.975556
TCGA-78-7160-01A	1.03482	0.904399	1.17378	0.931978	0.941352	1.05644	0.765392	0.942392	0.792624	0.822736	1.11221	1.0737	0.222532	0.892535	1.07709	0.945331	1.00897	0	0.972708	0.990277	0.7804	0.951561	0.805027	0	0.438525	0.901408	1.04487	0.998657	0.98418	0.880135	1.0392	0.813186	0.844566	0.476529	0.918261	0.953926	0.958015	0.995066	1.00542	0.896862	0.811518	0.663086	0.911204	0.886301	0.988344	0	0.959691	0.752802	0.969796
TCGA-78-7163-01A	0.981488	0.995494	1.16621	1.02555	1.01924	1.12997	0.973561	1.06535	1.03598	0.79568	1.08329	0.989061	0.334596	0.977862	1.07925	0.961867	1.04623	0	1.04064	1.02415	0.682122	1.02401	0.816445	0.716179	1.07436	0.934342	0.801805	0.891548	0.825899	0.879111	1.13568	0.807647	0.893644	0.454484	0.941993	0.793999	1.00859	0.949099	1.10239	1.02275	1.04884	1.03475	1.00856	0.95191	1.06627	1.09392	0.940087	0.860963	1.00985
TCGA-78-7167-01A	0.992241	0.94079	1.06986	0.750615	0.867084	1.01195	0.809789	1.20246	0.958869	1.02733	0.893986	1.06916	0.813185	0.867372	1.04062	1.01611	0.949084	0	0.488103	0.827399	0.762546	1.01671	1.02889	0	0.497128	0.967065	1.04434	0.988684	0.949342	1.04451	0.7389	0.950395	1.01861	0.466369	0.860521	0.96471	0.933221	0.948728	1.00755	1.03123	0.742816	1.01604	0.987603	0.902918	0.940442	0.913847	0.974132	0.812871	0.969244
TCGA-78-7220-01A	0.993907	0.978782	1.09873	0.790652	0.91033	1.03839	0.694921	0.862634	0.911186	0.908413	1.06149	0.993326	0.265507	0.940798	0.957405	0.941969	0.996195	0	0.617974	0.948834	0.795423	0.940462	0.932831	0.99195	0.59243	0.958059	0.944785	0.986768	0.968718	1.07439	0.958732	0.899546	0.814208	0.547359	0.854244	0.865966	0.908342	1.00632	0.939158	0.884264	0.942502	0.940545	0.971199	0.811087	0.87225	0.939973	0.884516	0.659434	0.907931
TCGA-78-7537-01A	0.90985	0.896808	1.28345	1.08567	1.04467	1.10797	0.977421	0.889935	0.943401	0.877839	1.0426	0.874455	0.144827	1.0419	1.10293	1.09276	0.967852	0	0.980562	1.1598	0.630892	1.14607	0.914913	0	0.635275	1.15438	0.761619	0.834992	0.789555	1.18871	1.19325	0.810532	0.793588	0.425854	0.863959	0.955973	1.00681	0.723952	1.10518	1.0006	0.880666	0.740334	1.04124	0.899369	1.14033	0	1.10197	0.810323	1.03828
TCGA-78-7539-01A	0.947	0.940166	1.16929	0.911635	0.831563	0.877351	0.955175	0.954471	0.825127	0.873327	1.03752	0.946474	0.11036	0.788522	1.01561	1.0173	0.935641	0	1.03982	1.00608	0.704614	1.03916	0.988923	0	1.04867	1.05295	1.11476	0.979669	1.04122	1.0975	1.08514	0.790962	0.934655	0.406257	0.85074	0.873826	0.934399	1.04862	1.04757	0.918641	1.01623	0.791108	0.979305	0.96493	0.92994	0.50511	0.799877	0.845221	0.924963
TCGA-78-7633-01A	1.10026	1.03015	1.19148	0.899296	0.987911	1.1059	0.912747	0.740061	0.986909	0.893834	1.13878	1.11656	0.15522	1.0313	1.09028	1.02396	1.03639	0	1.00831	1.05162	0.850974	1.10095	1.14066	0	1.03182	0.739165	1.09474	0.979697	0.913193	1.02201	1.20366	0.9212	0.73786	0.550358	0.989529	1.00314	0.822568	1.02539	1.07625	1.01733	0.918642	0.854273	0.964982	0.859048	0.978955	1.14453	0.987928	0.580425	0.968549
TCGA-80-5607-01A	1.00164	0.751698	1.17185	0.87052	0.989242	0.964539	0.913717	1.09623	0.884085	0.789544	0.989592	1.01358	0.282679	1.02785	1.06121	1.0135	0.958142	0	0.945774	0.959092	0.699519	0.97414	0.773828	0.814142	0.853148	0.890539	0.941822	0.753767	0.943077	0.850105	1.07026	0.805824	0.792257	0.856089	0.899065	0.830465	0.971121	1.05984	1.06282	0.874618	0.956515	0.892298	0.968172	0.923273	1.00413	0	0.93884	0.896846	1.01974
TCGA-80-5611-01A	1.01227	0.992615	1.14137	0.926509	0.936291	1.05303	0.852672	1.08432	0.703983	0.645906	1.06341	1.04799	0.145162	0.900703	1.04658	0.972274	0.955715	0	0.920871	0.990598	0.739841	0.827601	0.703824	0.772254	0.343235	0.708303	0.994384	0.976738	0.981218	0.72936	1.01471	0.649797	0.832285	0.356723	0.890635	0.764808	0.962979	1.04244	1.032	0.955879	0.963139	1.0115	0.94709	0.964615	1.028	0	1.09046	0.977955	0.892843
TCGA-86-6562-01A	1.01527	0.93734	1.21191	0.99278	1.03372	0.982747	0.935762	0.901788	0.682971	0.716322	1.09969	0.92804	0.170122	0.765588	1.07367	0.969769	0.97752	0	0.895987	0.918779	0.438554	0.97217	0.746343	0	1.04319	0.822413	1.08978	1.00798	0.92662	0.813641	0.935283	0.694838	0.897264	0.359915	0.981791	0.94194	0.941	0.998427	1.06564	0.993283	0.909879	0.599156	0.933895	0.975681	1.02791	0	0.805317	0.802081	1.044
TCGA-86-6851-01A	1.0042	0.894962	1.21101	0.945543	0.855981	0.845408	0.879386	0.959202	0.811248	0.810462	1.11638	1.07646	0.156742	0.986433	1.07571	1.08501	0.96314	0	0.946573	0.947235	0.777346	1.12087	0.791588	0	0.479832	0.875593	1.03125	0.947464	0.933375	1.08544	0.948283	1.02818	0.783236	0.447665	1.0022	0.975485	0.939043	1.07222	1.05451	0.955765	0.923576	0.87616	0.961932	0.926209	0.928765	0	0.929105	0.829407	0.983953
TCGA-86-7701-01A	0.992851	0.863618	1.21793	0.891773	0.935965	0.990759	1.04193	0.886217	0.82613	0.778697	1.08033	0.96218	0.295714	0.794777	0.945774	1.07775	0.942343	0	0.869706	0.976444	0.871076	0.942708	0.791042	0	0.653685	1.00345	1.04324	0.976891	0.941918	1.09164	0.924132	0.899898	0.894102	0.400125	0.965968	0.879836	0.948589	1.07205	1.05512	0.931164	0.969243	1.02223	0.961331	0.755787	0.92968	0	0.805987	0.728562	0.945749
TCGA-86-7953-01A	1.02116	0.888015	1.07813	0.94396	0.967185	0.963243	0.910807	1.08881	0.804582	0.683107	1.05608	0.864133	0.186849	0.888161	1.00084	0.949912	0.95808	0	0.982164	0.932951	0.907178	1.04111	0.783136	0	0.578334	0.853328	0.957438	0.953954	0.948703	0.814744	0.985897	0.787548	0.911455	0.381738	0.914065	0.752836	0.912301	0.978156	1.00821	0.995363	0.955173	0.927526	0.93655	0.899389	0.971216	0	0.831588	0.805482	0.965529
TCGA-86-7955-01A	1.05408	1.03157	1.15471	1.05205	1.05906	1.14681	0.982244	1.09568	0.875725	0.831552	1.14339	1.01014	0.403012	1.08955	1.18601	1.10821	1.04729	0	0.977339	0.93249	1.05297	1.11527	0.910291	0	0.869697	0.960057	0.772149	0.943455	0.805187	0.891203	1.14859	0.832135	0	0.981891	1.01623	0.773817	0.989953	0.950544	1.09712	0.999935	1.01322	1.12834	1.09371	1.042	1.10382	0	1.1505	0.936956	1.05771
TCGA-86-8055-01A	1.03354	0.866922	1.11261	0.928719	0.984613	0.938391	0.89164	1.02597	0.745552	0.714885	1.00897	1.01726	0.201985	0.878179	0.984273	0.978425	0.942416	0	0.660541	0.913595	0.819985	0.836172	0.722382	0	0.710762	0.846381	0.853818	0.937372	0.871447	0.76024	0.924262	0.804348	0.49925	0.426708	0.967206	0.742837	1.02128	0.964691	0.996837	0.963906	0.867073	1.05338	0.922272	0.88932	0.969897	0.884072	0.874822	0.784267	0.947969
TCGA-86-8056-01A	0.956538	0.806822	1.08953	0.914353	0.884311	0.98397	0.939052	1.05842	0.852299	0.904186	0.955709	1.03919	0.167104	0.873622	1.00517	0.930568	0.935352	0	0.513709	0.990119	0.766892	0.976042	0.976043	0	0.836304	0.829044	0.886912	0.93077	0.922519	0.994037	0.958726	0.8472	0.843227	0.510792	0.882446	0.756572	0.912533	0.921359	0.988742	0.858181	0.907485	1.02278	0.985884	0.917703	0.933662	0	0.930343	0.814931	0.939426
TCGA-86-8075-01A	0.962928	0.963211	1.07207	0.788423	0.839412	0.915774	0.839439	0.949844	0.755506	0.840589	0.978408	1.0529	0.172301	0.81986	1.00045	0.922045	0.938721	0	0.942607	0.904751	0.79079	0.994315	0.882471	0	0.740856	0.969448	0.826704	0.718357	0.88594	0.943881	0.914061	0.704929	0.511047	0.44156	0.888489	0.671498	0.887459	0.911568	0.985777	0.93437	0.797128	0.906428	0.985664	0.834395	0.960691	0	0.900964	0.819265	0.952567
TCGA-86-8076-01A	0.960117	0.654544	1.19522	0.836624	0.824137	0.861502	0.732571	1.15279	0.947407	0.808237	0.92203	0.84387	0.799498	0.860174	1.07004	1.03067	0.890715	0	0.672825	0.917515	0.759167	0.920307	0.810909	0.81208	0.645667	1.0467	0.983283	0.93224	0.934799	0.915068	0.895589	0.887446	0.691066	0.490075	0.775488	0.869626	1.01292	0.999347	1.00249	0.898268	0.903649	0.363973	0.994058	0.871649	0.986798	0	0.894262	0.716577	0.947364
TCGA-86-8280-01A	0.993979	0.928403	1.196	0.95679	0.84457	0.788006	0.658252	0.939508	0.697506	0.56602	1.01123	1.03047	0.165534	0.816457	1.04538	0.926469	1.00391	0	0.936671	0.969702	0.81271	1.03876	0.741557	0	0.410938	1.00109	1.08485	0.900245	0.85941	1.09408	1.02677	0.620964	0.52598	0.358371	0.865755	0.966529	0.928694	0.957859	1.02335	0.950074	0.837021	1.02444	0.898323	0.928777	0.896627	0	0.97284	0.866465	0.979327
TCGA-86-8281-01A	0.980549	0.942696	1.01779	0.895539	0.943481	1.02703	0.779345	1.18329	0.894887	0.768698	1.05483	0.855727	0.159318	0.896189	1.03121	0.94943	0.984414	0	0.985287	1.03691	0.760584	0.989388	0.795412	0	0.428786	0.956068	1.00999	0.968478	0.934547	0.917285	0.868324	0.909507	0.77132	0.439501	0.914243	0.933352	0.932284	0.946392	1.01206	1.04348	0.854328	0.934134	0.882353	0.921913	0.981356	0.988447	0.95295	0.618602	0.942594
TCGA-86-8358-01A	0.98802	0.948623	1.07856	0.935101	0.936848	0.926853	0.93356	0.93486	1.02507	0.915101	1.11801	1.08495	0.113701	0.919513	1.06043	0.969777	0.995747	0	0.951861	0.913652	0.95384	1.06472	0.973499	0	0.298383	0.933543	0.959958	0.962518	1.01268	1.01843	1.02839	0.836315	1.02708	0.900768	0.919754	0.791602	0.99923	1.00061	1.09766	1.03649	0.966895	1.0152	0.988399	1.00068	1.02199	0	0.954523	0.930736	0.918629
TCGA-86-8359-01A	0.91904	0.679983	1.17277	0.981282	1.0556	0.985328	0.951403	1.02213	0.682254	0.704754	0.944712	1.111	0.29828	0.865067	1.06329	1.01223	1.0025	0	0.998408	1.05603	0.505469	1.06494	0.748002	0	0.68135	0.777443	1.1198	0.854433	0.770848	1.09896	1.05623	0.683722	0.454222	0.365479	0.964904	0.989565	0.973566	0.8135	1.06574	1.0011	0.999399	1.02541	0.980485	1.0092	0.987946	0	0.973518	0.865636	1.06419
TCGA-86-8669-01A	1.05194	0.914569	1.22447	0.93482	0.950376	0.952419	0.945197	1.18044	0.972003	0.907135	1.11081	0.97902	0.196841	0.944856	1.05647	1.06598	0.986357	0	0.970904	1.01051	0.899657	1.05036	0.984501	0	0.430852	1.03512	0.987785	0.972371	1.04245	1.10701	1.13327	0.984125	0.989735	0.530508	0.866734	0.89851	1.04823	1.07896	1.07919	0.964934	0.698491	1.04377	0.735855	1.00601	0.986941	0.460165	1.01665	0.912795	0.927682
TCGA-86-8672-01A	1.00809	0.885454	1.06664	0.908209	0.905256	0.959326	0.852362	0.944888	0.695388	0.725259	1.04112	0.92955	0.162367	0.618163	1.05422	0.872185	0.998713	0	0.953728	0.90693	0.629737	1.06057	0.675024	0	0.97435	0.82279	1.04707	0.821193	0.752394	0.782049	0.860524	0.720115	0.89735	0.3502	0.756126	0.867355	0.952769	0.990474	1.01312	0.967431	0.907758	0.952527	1.00074	0.901267	0.975982	0	0.879844	0.886965	1.02685
TCGA-86-8674-01A	1.05368	0.967454	0.995598	0.931883	0.959612	0.959296	0.89074	1.29967	0.918441	0.843176	1.13069	0.765613	0.779452	0.781833	1.09961	0.9195	1.01826	0	1.01647	1.00473	0.782905	0.981462	0.867861	0	0.336006	0.863381	0.867122	0.971183	0.980207	0.918077	1.09977	0.977405	0.933404	0.430935	0.884736	0.927319	0.991657	1.00237	1.04857	1.10765	0.825489	0.969502	0.877251	0.97814	1.07927	0.976816	1.01104	0.517885	0.969962
TCGA-91-6828-01A	1.01554	0.786578	1.18766	0.905111	0.927708	0.982448	0.931874	1.06966	0.85791	0.883114	1.06798	1.12621	0.192068	0.697234	1.03043	1.03208	0.98526	0	0.929397	0.976134	0.896559	1.00675	0.877644	0	0.466008	0.907368	0.909677	0.890528	0.877596	1.03336	0.946716	0.796234	0.491154	0.487369	0.94516	0.793085	0.992686	0.835072	1.02312	0.881682	0.959227	1.00091	0.827237	0.894279	0.910476	0	0.74011	0.771437	0.96396
TCGA-91-6829-01A	0.982474	1.05978	1.14854	0.87329	0.918566	0.915744	0.786777	0.924427	0.680294	0.879158	1.08009	0.845614	0.221004	0.805696	1.05659	1.07642	1.01946	0	0.981001	0.984324	0.866561	0.98192	0.959642	0	0.612848	0.79883	1.02974	0.935393	0.902054	1.06445	0.903843	0.733621	0.636681	0.978411	0.968211	0.833689	0.951348	1.05132	0.992532	0.896924	0.87157	0.954244	0.906897	0.963517	0.942386	0	0.533878	0.852377	0.969739
TCGA-91-6830-01A	0.950842	0.943003	1.08816	0.920724	0.922619	0.964007	0.884641	0.896956	0.800879	0.552854	1.07403	0.900131	0.223972	0.828315	1.04195	0.949981	0.98586	0	0.904129	0.908395	0.795175	0.833322	0.786885	0.738056	0.439116	0.881215	1.06169	0.939861	0.957463	1.08504	1.04817	0.873143	0.590899	0.410763	0.838769	0.938624	0.953851	1.13705	1.00332	0.892385	0.849239	1.00414	0.920198	0.943645	0.895435	0	0.722677	0.732155	0.96147
TCGA-91-6835-01A	1.08801	0.895228	1.20044	0.950258	0.887852	0.882247	0.853008	0.952652	0.750962	0.734233	1.06511	1.05908	0.146548	0.96175	1.02991	0.902395	0.985454	0	0.942395	1.07611	0.759529	0.962815	1.03634	0	0.437872	0.872951	0.646731	1.0454	1.02976	0.808812	0.928068	0.974335	0.821836	0.424387	0.966274	0.642465	1.02281	0.971924	1.04264	0.97085	0.748147	0.902221	0.52536	0.920394	0.920761	0	0.939271	0.818232	0.444156
TCGA-91-6849-01A	0.962121	0.913655	1.09954	0.938006	1.02159	1.05486	0.972571	0.723368	0.883126	0.814234	1.06586	1.02602	0.170966	0.93462	0.970274	1.00939	1.07348	0	1.01265	1.06692	0.721476	1.08903	0.834414	0	0.30176	0.985276	1.13912	0.873485	0.72896	0.93704	0.955825	0.894091	1.09871	0.920608	0.960079	1.01004	1.02635	0.795795	1.10264	0.857297	0.840503	1.05801	1.03043	0.819822	1.11096	1.10674	1.06334	0.555995	0.923062
TCGA-91-7771-01A	1.00036	0.90351	1.20664	0.966909	0.954862	0.943345	1.0088	0.925086	0.893256	0.76686	1.09899	0.962664	0.205599	0.81438	1.01067	0.992075	0.987929	0	0.894741	0.986358	0.719723	0.985788	0.758878	0	0.658819	0.911942	1.09983	0.967822	0.92489	1.1215	0.9526	0.840069	0.820359	0.406997	0.869618	0.877647	0.956626	0.9746	1.0971	0.924416	0.875622	1.07253	1.03894	0.841486	0.975291	0	0.680774	0.845476	0.935809
TCGA-93-8067-01A	0.947087	0.954648	1.10878	0.96791	0.950537	1.01507	0.987058	0.997292	0.893671	0.788149	0.941089	0.509446	0.141142	0.852639	1.06477	0.87286	0.97338	0	0.977772	0.856327	0.818402	0.884686	0.756183	0	1.06934	1.01272	0.82011	0.948103	0.871599	0.90812	0.753034	0.867061	0.968795	0.508961	0.976569	0.931953	0.94297	0.858295	1.08565	1.04104	1.02853	0.983876	1.04009	0.906266	0.959571	1.21414	1.05479	0.856366	1.04223
TCGA-93-A4JN-01A	1.02603	0.855083	1.14564	0.903798	0.92214	0.982317	0.959241	0.924452	0.749899	0.719699	1.01556	1.03145	0.280495	0.852576	1.01287	1.00874	0.992049	0	0.995601	1.03132	0.775542	1.02285	0.71261	0	0.684862	0.989015	0.939967	0.974148	0.935998	0.787453	0.945505	0.972442	0.523794	0.410991	0.907891	0.771507	0.933009	1.05449	1.02564	0.992825	0.883855	0.995619	0.945054	0.90289	0.995781	0	0.906983	0.891813	1.0045
TCGA-95-7039-01A	1.03709	0.886224	0.782487	0.874242	0.879793	0.962089	0.971373	1.06974	0.756322	0.790632	1.00903	0.984487	0.25871	0.647956	1.06643	1.05101	0.965511	0	0.954431	0.96101	0.541981	0.99742	0.780762	0	0.447495	0.845752	0.857262	0.817986	0.89591	0.865602	0.724121	0.723996	0.523545	0.346833	0.946623	0.997403	0.909298	0.999435	1.08298	0.993509	0.790617	0.583401	0.962944	0.992942	0.939969	0.414771	0.762882	1.00409	1.00732
TCGA-95-7562-01A	0.933636	1.0287	1.15754	0.676135	1.00134	0.878214	0.939794	0.976056	0.698646	0.71702	0.993871	0.860213	0.218818	0.818784	1.04112	0.920824	0.965241	0	0.881492	0.853859	0.963159	1.04542	1.02206	0	0.689428	0.834255	0.906911	0.955264	0.890599	1.04375	0.978422	0.706264	0.482518	0.380438	0.947975	0.881914	0.885055	0.971243	1.0334	0.989518	0.846627	0.962753	0.827554	0.756806	0.925779	0	0.795967	0.806482	0.962781
TCGA-95-7947-01A	0.973923	1.07956	1.18188	0.919728	0.906333	0.977657	0.76193	0.892222	0.893288	0.856507	1.04906	1.07781	0.198506	0.919943	1.03304	0.849945	1.00285	0	0.973273	0.915417	0.903234	1.07991	0.890765	0	0.708141	0.877163	1.05994	0.968592	0.943007	0.909001	0.922232	0.908802	0.906497	0.561652	0.989134	0.89508	0.971585	1.03161	1.03587	0.983992	0.933911	1.08459	0.929581	0.737154	0.974479	0	0.783499	0.669041	0.974797
TCGA-95-8494-01A	1.00637	0.743331	1.1731	0.963416	0.762622	0.740064	0.878235	0.990242	0.694081	0.98458	1.02222	1.07171	0.260967	0.719801	1.03159	1.07453	1.07415	0	0.930966	0.889384	0.407163	0.929152	0.590202	0.973585	0.984192	1.07614	1.05073	0.694279	0.596078	0.752242	1.02086	0.592418	0.784968	0.93145	0.825081	0.645932	0.934883	1.08644	0.881343	1.02404	0.718021	1.07206	0.991495	0.65139	0.990608	0	1.00398	0.94426	1.00629
TCGA-97-7546-01A	1.07892	0.896007	1.21745	0.984634	0.920775	0.886247	0.89345	0.928895	0.851175	0.819227	1.03322	0.926678	0.314532	0.898756	1.01219	1.08904	1.01698	0	0.965449	1.0591	0.827763	1.04068	1.06859	0	0.641863	0.944325	1.06312	0.997169	0.999196	0.88384	1.07563	0.824357	0.909254	0.550346	0.972919	0.939439	0.968567	1.002	1.05389	0.852302	0.72435	1.05309	0.760171	0.853849	0.893187	0	1.07168	0.888526	1.01211
TCGA-97-7547-01A	1.04884	0.825002	1.19905	0.906126	0.97328	1.03956	0.865371	0.988129	0.907133	0.915829	1.00304	0.942649	0.294317	1.08755	1.11626	0.970309	1.0238	0	0.979594	1.02652	0.728481	0.996499	0.927404	0.657226	1.03053	1.0259	0.94663	0.945464	0.981685	1.0399	1.13272	0.939025	0.906841	0.518705	0.862767	0.601065	0.983337	0.937121	1.04983	0.930756	0.919163	0.991994	0.946821	0.87743	0.963336	1.29829	1.06411	0.863195	0.942745
TCGA-97-7552-01A	1.08022	0.839752	1.19829	0.960485	0.935773	1.07269	0.881872	0.951655	0.804216	0.802599	0.993344	1.03912	0.279873	0.961519	1.05021	1.05365	0.974907	0	0.938541	0.975033	0.629051	0.962162	0.790629	0	0.565276	0.876126	0.985383	0.926318	0.934731	1.07841	1.0293	0.825106	0.871679	0.517299	0.906487	0.998144	0.977852	1.03922	1.01345	0.904054	0.820672	1.10054	0.930836	0.888904	1.00113	0	0.941421	0.922509	0.966915
TCGA-97-7554-01A	1.05442	1.04315	1.10408	0.941984	0.867365	0.84579	0.9182	0.966271	0.813834	0.759293	1.12188	1.06912	0.223841	0.904132	1.00138	0.974373	1.00899	0	0.960682	1.0078	0.536307	1.04258	0.757431	0	1.00503	0.863831	1.05998	0.941264	0.923917	0.873582	1.05616	0.831206	0.866076	0.938397	0.909158	0.925332	0.972195	1.00924	1.05683	0.949508	1.04889	1.01893	0.947498	0.910859	0.932723	0	0.984211	0.88059	1.00146
TCGA-97-7938-01A	0.949561	0.865879	1.16122	0.883153	0.916179	0.953095	0.963609	1.12436	0.898945	0.800956	0.98782	1.10613	0.644223	0.82841	0.984426	1.02188	0.986883	0	0.721817	1.07079	0.713821	1.0489	0.836125	0.758027	0.89672	0.91521	0.955592	0.935966	0.948497	1.08174	1.09292	0.86142	0.85063	0.547526	0.888631	0.825951	1.00417	0.971465	1.02778	0.88334	0.82815	1.03067	0.988391	0.91387	1.01206	0	1.01677	0.798077	0.930806
TCGA-97-A4LX-01A	1.0501	0.890327	1.21091	0.968555	0.868245	0.923732	0.886367	0.961603	0.74021	0.734248	1.1321	1.00688	0.150348	0.986628	1.08121	0.942933	0.925339	0	1.00067	0.979593	0.78913	0.980779	0.739099	0	0.430179	0.869778	1.10298	0.988939	0.82532	0.814346	1.05378	1.03392	0.89696	0.376394	1.00164	0.965708	0.969183	1.12894	1.04677	0.987666	1.01564	1.03257	0.509096	0.932924	0.947999	0	0.993607	0.899041	1.00841
TCGA-97-A4M0-01A	1.0717	1.11256	1.20902	0.856408	0.896247	1.0816	0.735402	0.926321	0.8839	0.785455	0.992133	0.89599	0.249198	0.884831	1.00355	1.04839	0.980174	0	0.939147	1.01503	0.735968	0.935472	0.79287	0	1.04329	0.891959	1.08981	0.893798	0.880388	0.865623	1.07039	0.79037	0	0.491131	0.967604	0.842985	0.995303	1.0234	0.99592	0.945121	0.939024	1.13696	0.913114	0.766182	1.00789	0	0.95317	0.834491	0.951003
TCGA-97-A4M3-01A	1.12912	1.01199	1.10638	1.06901	1.05995	1.11744	0.861809	1.37128	1.17581	0.907863	1.04968	0.940015	0.244932	0.964521	1.1606	1.05387	1.07256	0	1.07205	1.06767	0.850287	1.0927	1.14293	0	1.20417	0.994541	1.14264	1.03375	0.989131	0.968022	1.15175	0.942148	0.797549	0.41836	1.05303	1.07815	1.02403	1.26906	1.122	1.02704	0.978043	1.12749	1.04315	0.943684	1.09627	1.11651	0.696093	0.88174	1.03207
TCGA-99-7458-01A	1.05121	0.769932	1.21486	0.919363	0.901856	1.01738	0.894847	0.930167	0.83881	0.819625	1.05475	0.934245	0.251589	0.936839	1.09152	0.871307	0.996773	0	0.914536	1.00157	0.602852	1.00952	0.806278	0	1.08048	0.869578	1.02534	0.932671	0.932653	1.12518	1.01239	0.794449	0.878513	0.444312	1.00911	0.954945	1.02163	0.987235	1.04097	0.91696	0.795191	1.0501	0.9023	0.869192	0.925791	0	0.958086	0.843255	0.958741
TCGA-99-8033-01A	0.968869	0.991784	1.12529	1.00844	0.947169	0.951215	0.936156	1.02854	0.809607	0.488541	1.04502	0.975879	0.309634	0.757516	1.09518	0.946478	0.992864	0	0.899875	0.850463	0.673428	0.893089	0.968255	0	0.682041	0.975727	1.14988	0.860032	1.00829	1.10745	0.941942	0.932204	0.946392	0.459829	0.838856	0.902253	0.957449	1.0742	1.07255	0.988626	0.868939	0.784137	0.919764	0.984124	1.00612	1.22527	0.933859	0.796747	1.08429
TCGA-J2-8192-01A	1.0142	0.943026	1.12181	0.941453	0.910974	0.990106	0.93127	0.997447	0.753132	0.735454	1.07082	1.09122	0.842227	0.845718	1.02612	1.0283	1.00827	0	1.01875	1.00485	0.683906	0.962873	0.738081	0	0.586739	1.05742	0.941489	0.685907	0.915927	1.0806	1.04677	0.741081	0.536028	0.394182	1.01477	0.889566	1.04366	0.973349	1.07428	0.977246	0.954621	1.06835	0.983498	0.951814	0.992497	0.987015	1.00135	0.985617	1.0357
TCGA-J2-A4AG-01A	1.03735	0.975643	1.22559	0.992317	0.974245	0.977671	0.924212	1.25695	0.829046	0.780863	1.09526	1.1237	0.268297	1.07626	1.09782	1.08579	1.05029	0	1.03725	1.06299	0.634722	0.956235	0.815348	0.954509	0.52436	0.926332	0.990191	1.01362	1.00064	0.863001	1.0544	1.08233	0.926877	0.418309	0.99726	0.956705	1.06656	1.10354	1.08752	1.06006	0.880411	1.10149	1.01553	1.01673	1.04033	0	0.878832	1.0332	1.05653
TCGA-L9-A5IP-01A	1.05241	0.993808	1.07552	0.978799	1.01991	0.992794	0.912252	0.967567	0.89801	0.813835	1.1199	1.10324	0.142501	0.883462	1.04932	0.773887	0.984612	0.66121	1.04926	0.962301	0.772757	0.927849	0.81093	0	0.898775	0.914416	0.890497	0.955541	0.928991	0.902962	0.812393	0.8692	0.695448	0.463436	0.839983	0.839803	0.972377	0.974108	1.02521	1.00845	0.906377	1.01387	0.977094	0.89557	1.03853	1.04975	0.880191	0.760946	1.04964
TCGA-L9-A743-01A	1.01318	0.842396	1.16527	0.972492	0.937999	0.970029	0.902844	1.03277	0.710885	0.708165	1.03504	0.836173	0.179719	1.01895	1.07584	0.966204	1.02428	0	0.985151	1.02331	0.595164	0.976292	0.703834	0	0.40914	0.823299	0.952965	1.03606	1.02877	0.774396	1.05204	1.05187	0.901376	0.370425	0.923805	0.951284	1.0383	1.03803	1.06443	0.974862	0.834198	1.05671	0.4944	0.953335	1.02136	0	0.985338	1.0119	1.07686
TCGA-L9-A8F4-01A	0.955076	0.845909	1.218	0.945754	0.868553	0.876304	0.880805	0.954349	0.679274	0.379065	1.02978	1.05346	0.138269	0.875166	1.08952	1.0725	1.00065	0	0.9651	1.01463	0.747073	1.11649	0.984106	1.08408	1.03858	0.82464	1.04467	0.908483	0.844558	0.975451	1.01708	0.733346	0.536073	0.40937	0.903073	1.00624	0.987167	1.00087	0.986664	0.921893	0.844979	1.05889	0.91953	0.928799	0.961657	0	0.999568	0.927583	0.961391
TCGA-MP-A4SV-01A	0.977057	0.866642	1.14995	0.927808	0.972551	0.948416	0.904428	0.873745	0.783272	0.829501	1.06118	1.02496	0.216403	0.866044	1.03544	0.934318	0.928943	1.08394	0.946473	0.967758	0.800466	0.958232	0.778809	0.97794	0.505383	0.911488	1.04725	0.886784	0.863709	0.870104	0.964224	0.867978	0.551007	0.430742	0.956721	0.954057	0.96118	1.0369	1.02006	0.9442	0.790456	1.02895	0.934935	0.915609	0.930468	0.727401	0.931004	0.872924	0.953815
TCGA-MP-A4SY-01A	0.964555	0.908177	1.17061	0.886069	0.895088	0.97899	0.841593	1.00222	0.749649	0.572771	1.04983	0.80835	0.840371	0.992922	1.0267	0.91296	1.0279	0	0.950132	0.875163	0.657967	0.896483	0.708209	0	0.434894	1.03439	0.931407	0.691985	0.985818	0.793405	0.816819	0.820846	0.517739	0.428041	0.956541	0.891448	0.91307	1.04552	1.03859	0.976315	0.739635	1.0033	0.903578	0.93894	0.951312	0	0.827041	1.00913	0.902845
TCGA-MP-A4T4-01A	0.994455	0.939177	1.2453	0.95124	0.973207	0.974886	0.840653	0.976927	0.79582	0.813394	1.11984	1.03281	0.15491	0.918474	1.11594	0.981163	1.04491	0	1.01945	1.03256	0.487171	0.989036	0.814482	0	0.446902	0.907398	0.703728	1.01142	1.03246	0.867302	1.04739	1.03233	0.911202	0.455371	1.04208	0.741238	1.01504	1.17	1.08016	0.962143	0.855486	1.11509	0.501042	0.907323	1.04567	0	1.01421	0.855958	0.506835
TCGA-MP-A4TA-01A	0.999266	0.945633	1.19522	0.955873	0.913532	0.989811	0.85716	0.886642	1.04733	0.801698	1.09202	0.906106	0.23265	0.900542	1.09803	0.91652	1.06426	0	0.634339	1.02176	0.777488	1.0343	0.814377	0	0.589393	0.87434	1.04396	1.02155	1.03077	0.867742	1.08968	0.847101	0.778068	0.44099	0.98067	0.876351	1.02378	1.12231	1.0254	0.833437	0.973056	1.00614	0.525848	0.943851	1.00713	0	1.01209	0.852908	0.470721
TCGA-MP-A4TF-01A	0.967829	0.921416	1.17209	0.733033	0.954086	0.878179	0.88299	0.978043	0.987255	0.744534	1.00372	1.06032	0.329183	0.465348	1.04635	1.01269	0.926977	0.824232	0.862862	0.822398	0.679568	0.864173	0.98158	0	0.694673	0.919614	0.870094	0.937075	0.939564	0.804746	0.952626	0.794635	0.901472	0.445967	0.999807	0.868156	0.896187	0.981968	1.04415	0.900533	0.822515	1.06587	0.896988	0.888139	1.04609	0	0.970114	0.76041	0.910868
TCGA-MP-A4TH-01A	0.987955	0.870839	1.18843	1.006	0.898037	1.08219	0.860428	1.16221	0.861015	0.795652	1.06582	0.826178	0.208612	0.884676	1.05464	1.04525	0.9707	0	0.65618	0.999135	0.73728	1.04277	1.04249	0	1.06287	0.995128	1.02051	0.905095	0.89001	0.871772	1.08887	0.833481	0.90985	0.412521	0.889365	0.86421	0.935022	0.91399	0.982462	0.85114	0.867219	1.04152	0.991232	0.872976	1.00999	0	0.948177	0.66076	0.961858
TCGA-MP-A4TJ-01A	1.00046	0.839979	1.20625	0.8982	0.899845	0.933018	0.927606	0.929021	0.739493	0.777158	1.05255	0.977302	0.16169	0.881957	1.06003	0.777056	0.929067	0	0.949396	0.974866	0.838491	1.00667	0.761454	0.86288	0.388212	0.890238	1.06969	0.965243	1.00764	0.85241	1.05238	0.742733	0.822158	0.473756	0.910625	0.939693	0.988812	1.01914	1.03091	0.953292	0.943949	1.03088	0.951441	0.874723	1.01177	0	0.972343	0.813675	0.935454
TCGA-NJ-A4YI-01A	1.03205	0.804743	1.15005	1.05614	1.06158	1.08909	0.933942	0.869405	0.879909	0.884727	1.02496	0.940259	0.169672	0.985709	1.05307	1.10494	0.989929	0	0.940228	1.05292	0.74797	1.03758	1.02045	0	1.04495	1.01584	1.11205	0.836747	0.808917	1.11255	1.01885	1.08855	0.549149	0.476548	1.01138	0.820042	0.937194	1.01344	0.994072	0.980633	0.991096	0.94674	0.512477	0.886535	1.00566	0	1.01718	0.843059	0.382359
TCGA-NJ-A4YP-01A	0.934627	0.777796	1.15129	0.888872	0.850672	0.907327	0.801282	0.920297	0.741261	0.785857	0.957471	0.982226	0.263072	0.820328	1.06841	1.00477	0.900495	0	0.865506	1.00114	0.555905	0.988982	0.795907	0	0.579055	0.87761	0.738805	0.847655	0.733279	0.829161	0.964397	0.842906	0.774582	0.421328	0.770268	0.933011	0.992176	0.834044	0.956342	0.920867	0.845485	0.995413	0.872101	0.844941	0.957827	0	0.847566	0.845021	0.913251
TCGA-O1-A52J-01A	1.11334	1.02724	1.18894	0.973929	0.9806	1.00947	0.647513	1.01329	0.77786	0.737235	1.11675	0.994653	0.21754	0.962523	1.08117	1.12306	1.06253	0	1.05218	1.06881	0.857706	1.1074	0.739213	0.779854	0.597423	1.05104	1.15749	1.04773	1.02152	1.15266	1.1052	0.713063	1.04244	0.296787	1.02196	1.06804	1.02789	1.18886	1.00202	1.0106	0.587725	1.04932	0.674052	0.975029	1.05943	0.499349	1.01368	0.961786	0.96267
TCGA-S2-AA1A-01A	0.808147	0.810195	1.24573	0.929713	0.949944	1.00843	0.955278	1.00063	0.827398	0.83194	1.05653	0.931972	0.230392	0.928901	1.10661	1.07855	1.00667	0	0.924496	1.02583	0.726448	0.914098	0.819507	0	1.1352	0.938258	0.364406	0.637738	0.425912	1.14685	1.14475	0.816372	0.827552	0.517362	0.888833	1.00901	0.952224	0.470857	1.09836	1.0288	0.949861	1.11718	1.01664	0.978443	1.07122	0	1.00238	0.900803	1.006
TCGA-05-4410-01A	1.08255	1.0275	1.24224	0.984728	0.97961	0.945175	0.930767	0.964861	0.779778	0.836609	1.1776	1.15459	0.218897	0.849443	1.14018	0.999385	1.05992	0	1.03104	1.06881	0.612888	1.08403	0.834064	0	0.526247	1.08613	1.10862	1.01369	1.02183	0.897513	1.12899	0.795388	0.918776	0.355833	1.11104	1.05639	1.04126	1.07025	1.09048	0.936344	0.943282	1.08136	1.00736	0.951202	1.04005	0	0.896305	0.815745	1.04137
TCGA-05-4417-01A	1.03984	0.907579	1.24912	0.987394	0.966838	0.888537	1.06978	0.967018	0.742339	0.790502	1.09823	1.03951	0.198478	0.813806	1.10579	1.09661	1.04336	0	0.613226	1.02001	0.860937	1.0101	1.04645	0	0.444284	1.04666	1.09396	0.732594	0.933439	1.11838	1.12037	0.707072	0.914387	0.375431	0.949734	0.943202	1.00627	1.03694	1.03706	0.951402	0.940953	1.03294	0.97754	0.911707	1.0011	0	0.752129	0.801106	0.966932
TCGA-05-5715-01A	1.03422	1.12414	1.27545	1.05166	0.973267	1.10751	0.990163	1.02092	0.846401	0.789553	1.12038	1.14529	1.12619	0.913277	1.11931	1.03965	1.01689	0	0.970751	1.06431	0.39099	1.0286	1.07875	0	0.281479	0.938622	0.971451	0.817295	0.71545	0.867594	1.1422	0.782858	0.957925	0.47643	0.887202	0.745033	1.04453	0.786489	1.07301	0.99479	0.897077	0.645071	0.980747	0.957192	1.03111	0	0.910623	0.94398	1.04608
TCGA-38-7271-01A	1.16869	0.844669	1.32559	0.891896	0.982495	1.03963	0.718534	0.991984	0.819382	0.761893	1.01881	1.00953	0.131076	1.01525	1.17344	0.896815	1.05529	0	0.971515	1.10397	0.75472	1.1773	0.745181	0	0.411883	1.15137	1.22135	1.16613	1.12023	0.83626	1.18586	1.09633	0.882677	0.347795	0.858109	1.02401	1.11081	1.21145	1.113	1.02	0.718179	1.00134	1.09081	0.89507	0.966112	0	0.959394	0.93035	1.03281
TCGA-38-A44F-01A	1.12924	0.993569	1.33263	1.08428	1.02377	1.10773	0.991983	1.07986	0.819507	0.834109	1.10132	1.04693	0.211487	1.09663	1.18291	1.03933	1.12577	0	1.07386	1.11007	0.542783	1.21529	0.806862	0	1.17186	1.09605	1.09699	1.07682	1.06185	1.21172	0.579568	0.805348	0.996107	0.57219	0.942942	1.01134	1.11555	1.15385	1.17204	1.01674	1.14615	0.961079	0.976889	1.02423	1.12411	0	1.11629	1.07859	1.10656
TCGA-44-2655-11A	1.06196	0.82523	1.22171	0.913296	0.964952	1.02243	0.964647	0.999737	0.995451	0.771439	1.01762	0.80586	1.05613	0.890197	1.06502	1.10279	1.03136	0	0.993328	1.066	0.742039	0.982948	0.750409	0	0.401515	0.860343	1.05427	1.02987	1.04896	0.847306	0.972517	0.720149	0.494674	0.407662	0.896778	1.0328	0.980397	1.03221	1.0518	1.0118	0.641868	1.04186	0.980297	0.99984	0.898025	0	0.865452	0.994712	1.0615
TCGA-44-2662-11A	1.06622	0.64593	1.14505	1.04777	0.980786	1.06847	0.975097	1.07255	1.00974	0.55457	1.06859	0.853735	0.763753	0.909428	1.06722	1.06782	1.03553	0	1.01396	1.06879	0.732939	1.10154	0.642722	0	0.34285	0.830037	1.00155	1.10257	0.969193	0.789826	1.10343	0.646782	0.446609	0.451062	0.915567	1.03808	1.02247	1.10741	1.07529	0.945539	0.631136	1.07143	0.991598	0.998413	1.02275	0	1.12777	1.02819	1.04551
TCGA-44-2665-11A	1.14788	0.893152	1.23747	1.0908	1.05559	1.12912	0.930668	1.14476	0.761007	0.778913	1.06314	0.938276	1.02383	0.987438	1.14087	1.11571	1.10315	0	1.06615	1.13581	0.794338	1.04281	0.727497	0	1.19337	0.904398	1.10772	1.05432	1.11305	0.853004	1.15247	0.693796	0.501929	0.438627	0.939635	1.09262	1.06584	1.16127	1.12277	1.06879	1.04832	1.13816	0.256005	1.02736	1.11808	0	1.1871	1.11429	1.0967
TCGA-44-2668-11A	1.08932	0.930948	1.02932	1.0192	0.866156	1.0488	0.918082	1.07591	0.913595	0.734755	1.17316	0.990169	0.0713234	0.97167	1.11202	0.931551	1.07524	0	1.05055	1.04695	0.725273	1.0289	0.679234	0	1.10973	1.1153	1.03607	1.09114	0.994716	0.81407	0.850505	0.648184	0.47586	0.402738	0.970284	1.04809	1.04258	1.18812	1.11137	0.951647	0.707845	1.08404	0.986064	0.958843	1.10024	0	1.1548	1.02607	1.05218
TCGA-44-5645-11A	1.04461	0.860593	1.15185	0.943333	0.965829	1.02404	0.850295	1.04377	0.787506	0.555949	1.02917	0.801781	0.111276	0.905791	1.07874	1.08816	1.06749	0	0.987694	1.02063	0.70881	1.13402	0.783666	0	0.334573	0.874839	1.04353	1.03488	1.01633	0.876184	1.06138	0.818868	0.903364	0.458393	0.892671	1.02176	1.00456	1.03226	1.02778	0.976215	0.718516	1.03871	0.982223	0.976894	0.910452	0	0.877919	1.01047	1.06799
TCGA-44-6145-11A	1.17283	0.991028	1.24033	1.06244	1.02337	1.14062	0.932114	1.14215	0.825609	0.857932	1.10602	0.942106	0.816637	1.02716	1.16153	1.12556	1.13149	0	1.12788	1.14177	0.748801	1.18226	0.818056	0	0.358294	0.943993	1.10162	1.10045	1.02972	0.939284	0.999885	0.792821	0.587792	0.559849	1.05462	1.11737	1.11722	1.25256	1.159	1.07307	0.237314	1.00889	0.260712	1.04595	1.13428	0	0.69592	1.09773	1.16673
TCGA-44-6146-11A	1.15555	0.928458	1.29473	1.13401	1.03816	1.14116	0.767996	1.0736	0.852053	0.591008	1.11425	0.860324	0.996654	1.02094	1.14335	1.21133	1.09632	0	1.08479	1.12288	0.794469	1.12269	0.838766	0	0.476455	0.965431	1.09644	1.04568	1.03412	0.946264	0.831802	0.851776	0.934073	0.53614	1.03156	1.08716	1.05292	1.23485	1.11919	1.00342	0.270946	1.14079	0.318256	1.0566	1.0823	0	1.0749	1.08938	1.14902
TCGA-44-6148-11A	1.11646	0.903895	1.26417	1.00366	1.01548	1.04843	1.03733	1.11019	1.10724	0.481872	1.05885	1.08635	0.193066	0.943079	1.11808	1.14549	1.07839	0	1.06525	1.0817	0.769319	1.10663	0.860127	0	0.647351	1.1408	1.09361	1.04975	1.04242	1.18568	0.900464	0.880974	0.655984	0.500324	1.02092	1.10504	1.04233	1.11773	1.08642	0.967794	0.316034	1.15151	0.365975	1.05597	0.988389	0	0.937347	1.1013	1.05094
TCGA-44-6778-11A	1.08581	0.908619	1.19032	0.91401	1.00147	0.99769	0.860821	1.01114	1.00661	0.567869	1.12181	0.910878	0.166206	0.938006	1.05086	1.12894	1.04761	0	1.03486	1.09713	0.791596	1.15257	0.786611	0	1.1218	0.894255	1.02705	1.07562	0.971779	0.891706	0.733737	0.835568	0.947211	0.551126	0.953315	1.04599	1.04432	1.17855	1.06044	0.973361	1.08827	1.06978	1.01166	0.965314	1.02676	0	0.787974	1.0257	1.08498
TCGA-44-6779-01A	1.06247	0.959873	1.08616	0.996891	0.984477	1.09582	0.917541	1.01404	0.916241	0.797395	1.07903	1.0206	0.297823	1.06237	1.08749	0.913647	1.05712	0	0.948045	0.865291	0.684909	0.901437	0.826092	0	1.01832	0.908043	1.12801	0.824815	1.02772	0.87676	0.909103	0.762069	0.866117	0.490457	0.914483	0.972457	0.957264	0.967521	1.09102	0.990022	0.918336	0.94852	0.977008	0.839435	1.07091	0	0.962043	0.870532	1.03451
TCGA-44-7672-01A	1.11307	0.85709	1.22156	1.06607	0.994626	1.06685	0.998143	1.12335	0.755739	0.686226	1.107	0.998043	0.186403	0.996371	1.14549	1.03836	1.01364	0	0.996546	0.986917	0.440014	1.03731	0.689752	0.564013	0.420794	0.898749	0.960742	1.03804	0.996371	0.726987	1.01908	0.760308	0.514642	0.385116	0.954344	0.790593	0.998148	0.890176	1.12679	0.981671	0.758022	1.08735	1.01558	0.968727	1.10084	0	1.01617	0.861781	1.06943
TCGA-49-4487-01A	1.03941	0.986414	1.27435	0.955288	0.95746	1.07819	0.869604	1.01703	0.683603	0.734664	1.05929	0.993594	0.225203	1.06296	1.12368	0.721946	1.0468	0	0.968873	0.992914	0.826889	1.02186	0.759561	0	0.564035	0.789528	1.13569	0.929787	0.962195	0.7968	1.20723	0.985624	0.96568	0.316224	0.949402	0.951005	1.02455	1.00366	1.08947	0.992274	0.665224	1.07854	1.06655	0.965029	1.07021	0	0.844887	0.806081	0.513865
TCGA-49-4490-01A	1.05102	1.02536	1.28492	0.99924	0.91679	0.955278	0.998728	1.02727	0.648376	0.698276	1.07343	0.959823	0.283633	0.861353	1.1499	0.986672	1.05636	0	1.06646	1.04865	0.654041	1.08661	0.686977	0	0.588808	0.987017	1.23832	0.754094	1.04944	1.14734	1.09018	0.596839	0.333895	0.924516	0.953141	0.961979	1.00834	1.0637	1.14794	0.895853	0.920943	1.12127	0.99143	0.997181	0.990925	0	0.865838	0.856998	0.994016
TCGA-49-6744-01A	1.07188	0.937647	1.24533	0.922799	0.991225	1.02923	0.944086	1.02703	0.764907	0.773115	1.0198	1.01176	0.172157	0.954081	1.0999	0.948604	0.952577	0	0.984758	1.05277	0.840544	1.01297	0.796338	0	0.41455	1.10448	1.11715	1.05749	1.03336	0.857041	1.11317	0.730487	0.969702	0.392804	0.976588	1.0001	1.06194	1.0467	1.09559	1.00688	0.967545	1.02119	1.06343	0.967329	1.02495	0	0.776288	0.872477	1.07
TCGA-49-6745-11A	1.08634	0.988844	1.27484	1.05629	1.04577	1.14701	0.948643	1.23787	1.08392	0.842213	1.04575	0.957274	1.056	1.08041	1.1505	1.10149	0.988277	0	0.996658	1.13049	0.653257	1.21739	0.888365	0	0.277467	0.955388	1.09102	1.06801	1.06598	0.931634	1.10733	0.904263	1.03176	0.511303	0.784812	0.970588	1.05493	1.2282	1.0928	1.05143	0.157336	1.05848	0.198938	1.04683	1.01941	0	1.10021	1.04699	1.12205
TCGA-49-6761-01A	1.02109	0.775147	1.26616	0.908516	0.980938	0.862434	0.9503	0.989629	0.523012	0.55623	1.09399	0.798185	0.26204	1.07186	1.13026	1.01247	1.04601	0	1.00324	1.06591	0.383994	0.996516	0.564687	0	1.04767	1.11206	0.976533	0.889808	0.896113	0.645056	1.03628	1.07252	0.845101	0.249171	1.00238	0.842455	1.06857	1.12031	1.1224	1.05469	1.08178	1.12201	0.972859	0.959615	0.969537	0	0.780373	0.835977	1.06546
TCGA-49-AAR0-01A	1.03243	0.821792	1.11173	1.02636	0.980777	0.944906	0.96638	1.05105	0.748877	0.819502	1.07882	1.13114	0.104866	0.917195	1.14301	1.04661	1.09083	0	1.03761	1.09067	0.803216	1.08851	1.03716	0	0.280921	0.955089	1.20582	0.955378	1.1689	1.20554	1.16926	0.771717	0.547351	0.40875	0.970011	0.948493	1.05001	1.15897	1.08393	1.08446	0.739939	1.10553	0.962183	0.93468	1.06621	0	0.934535	0.916772	1.09442
TCGA-50-5044-01A	1.04155	0.579138	1.26095	0.824317	0.894306	1.00407	0.959226	0.997161	1.13054	0.650032	1.05581	0.932632	0.206177	0.93702	1.1577	0.925932	1.07125	0	0.971794	0.82549	0.414853	0.893891	0.699194	1.23162	0.437761	0.744015	1.0115	0.950936	0.89979	1.04071	0.848297	0.580257	0.428178	0.390299	0.78886	0.908578	1.00829	1.19833	1.14085	1.05872	0.956741	0.83235	1.01963	0.979636	1.04052	0	0.998361	0.880933	1.04138
TCGA-50-5930-01A	0.910215	0.814552	1.24831	0.991437	0.954242	0.984488	1.09808	0.774463	0.820947	0.82406	1.10889	1.02062	0.13081	0.937721	1.09692	0.958201	1.04155	0	0.957588	1.05246	0.879161	1.03938	0.841225	1.04156	0.407763	0.962049	0.738554	0.876416	0.744623	1.17185	1.16612	0.788133	0.683641	0.42018	0.910168	1.01687	0.978697	0.778605	1.1331	0.905675	0.948824	1.10335	0.974005	0.913573	1.0551	0	0.994601	0.550107	0.883145
TCGA-50-5930-11A	1.10196	0.91658	1.18859	1.08041	1.0118	1.09772	1.061	1.06187	1.02272	0.838763	1.04605	0.849478	0.0993849	1.03699	1.09713	1.09131	1.0675	0	1.03133	1.08674	0.667007	1.01228	0.797671	0	0.285031	0.899476	1.05639	1.10757	1.0446	0.908022	0.855989	0.775401	0.920181	0.470626	0.976898	1.04089	1.02098	1.16251	1.16647	1.10126	1.06777	1.08875	1.04223	1.01904	1.07406	0	0.91089	1.04821	1.11293
TCGA-50-5931-11A	1.09738	0.934427	1.19444	1.11733	0.996159	1.07161	0.974058	1.09042	0.776789	0.758182	1.11946	0.797115	0.100826	0.921221	1.08493	1.13556	1.05491	0	1.06901	1.12518	0.767698	1.05316	0.748287	0	1.17026	1.10773	1.0755	1.07478	1.05499	1.16053	1.15177	0.834137	0.922602	0.454839	0.974937	1.06473	1.02799	1.19773	1.13971	0.95354	0.736249	1.07931	1.01917	1.00931	0.982869	0	1.10908	1.01378	1.06775
TCGA-50-5932-11A	1.13851	0.954666	1.24081	1.00139	0.97151	1.0411	0.845619	1.10797	1.0491	0.827613	1.08229	0.801647	0.186058	1.02049	1.11161	1.09235	1.07731	0	1.09738	1.09011	0.76611	1.15247	0.819042	0	0.466817	1.15367	1.19167	1.04208	1.0584	0.925814	1.01683	0.923064	0.573155	0.50363	1.02479	1.09117	1.05081	1.162	1.11236	1.06721	0.242444	1.13507	0.270227	1.03178	1.05631	0	1.11576	1.04629	1.13732
TCGA-50-5933-11A	1.07127	0.937467	1.09628	0.90053	0.977284	1.09893	0.933299	1.08321	0.833469	1.0331	1.12561	0.900924	0.721617	0.899939	1.04902	1.06842	1.04744	0	1.03199	1.08193	0.802379	1.04662	1.08602	0	0.47543	0.894546	1.12285	1.00575	0.960752	1.11364	1.07606	0.805148	0.944779	0.577735	0.982857	1.0908	1.04702	1.08612	1.0598	0.863161	0.314061	0.91511	0.33562	0.964143	0.964806	0	0.739381	0.988738	1.05585
TCGA-50-5935-11A	1.05841	0.838706	1.22603	0.940133	0.99703	1.0501	0.847607	1.11718	0.824975	0.79303	1.01504	0.835945	0.147316	0.911599	1.05246	1.05608	1.04065	0	1.03124	1.07002	0.823822	1.07023	1.09018	0	0.392435	0.900974	1.0272	1.05995	1.07511	0.860075	0.902017	0.875417	0.988582	0.496799	0.877851	0.773059	1.02086	1.07232	1.0709	0.946688	0.75652	1.01959	0.998849	0.973867	0.93356	0	0.884577	1.01017	1.04967
TCGA-50-5936-11A	1.11818	0.926621	1.22446	1.08673	1.04887	1.05147	0.582191	1.11534	0.834232	0.863125	1.17356	0.900963	0.116993	0.993965	1.13538	1.17539	1.12835	0	1.06575	1.15063	0.786125	1.01202	0.839103	0	0.34475	0.920449	1.20014	1.04732	1.09944	0.936352	0.845961	0.811578	0.96582	0.480863	1.01923	1.08039	1.08901	1.25413	1.11484	1.02867	0.771134	1.12651	0.291508	1.01537	1.09246	0	0.929824	1.06522	1.14208
TCGA-50-5939-11A	1.079	1.19946	1.22425	0.9331	1.03717	1.0621	0.729864	1.10684	0.83926	0.85797	1.07663	0.901892	0.134552	1.00754	1.11578	1.15828	1.07141	0	1.05335	1.11771	0.790175	1.10051	0.838489	0	0.346655	0.945152	1.10278	1.11253	1.01611	1.15267	0.959812	0.931049	0.607624	0.551506	1.0398	1.06682	1.02843	1.24618	1.08273	1.01235	1.13612	1.12171	1.04184	0.970514	1.06588	0	0.888577	1.07954	1.12183
TCGA-50-6593-01A	1.03093	0.940958	1.22316	0.906439	0.92042	0.879004	0.628799	1.03239	0.676383	0.700856	1.12038	0.973607	0.171431	0.912961	1.12385	1.04987	1.06046	0	1.02559	1.0449	0.560146	1.03752	0.745875	0	0.398726	0.842092	1.10961	0.968765	0.925159	1.10266	1.09056	0.641155	0.494711	0.32988	0.940914	0.986548	1.02881	1.16352	1.08166	1.00301	0.936454	1.09723	0.986084	0.982987	0.997225	0	0.958395	0.953309	1.00698
TCGA-50-6597-01A	1.0724	1.13501	1.25867	0.965897	1.00452	1.01087	1.11772	0.929034	0.730059	1.02784	1.08165	0.930061	0.205951	1.06361	1.14161	0.974134	1.01295	0	1.10691	1.1491	0.571527	0.715139	1.0274	0	0.931433	0.745658	1.16287	0.913444	0.728499	1.16223	1.13875	0.769541	0.450306	0.987005	0.857731	0.922974	0.958844	1.14054	1.16176	1.04802	0.8139	1.04308	1.02131	0.646652	1.04687	0	0.905954	0.756255	1.00224
TCGA-50-8457-01A	1.00915	0.806299	1.23964	1.03272	0.966674	0.977136	0.94826	0.960793	0.813261	0.794154	1.01171	1.01866	0.214181	0.839778	1.11265	1.09674	0.952219	0	0.891604	1.06134	0.720419	1.03433	0.787192	0	0.492365	0.92876	1.05892	0.723214	1.03219	0.860853	1.10109	0.80501	0.602128	0.441549	0.850124	1.02968	0.95372	1.15099	1.06085	1.00244	0.775367	1.08954	0.931994	0.823459	0.873356	0	0.59777	1.00107	0.948603
TCGA-50-8459-01A	1.11312	0.879867	1.27241	1.02134	1.02747	1.13046	1.05897	1.17455	0.720653	0.667152	1.08499	1.05467	0.125123	1.06388	1.18686	1.08383	1.07202	0	0.52964	0.992785	0.554482	0.890204	1.13187	0	0.511065	1.10926	1.00718	1.02295	1.08856	1.17524	0.845291	0.637343	1.11926	0.375238	0.97893	0.783428	1.06199	1.17267	1.18358	1.04537	1.01293	1.03417	1.07737	1.05353	1.13661	0	0.95701	1.19917	1.05698
TCGA-50-8460-01A	1.08524	0.881892	1.32369	0.879144	0.905563	0.981608	0.995944	1.08011	0.801437	0.822526	1.11932	1.01787	0.127148	0.904386	1.17084	1.1351	1.05187	0	0.979167	1.03156	0.645025	1.17343	0.824468	0	1.19747	1.13405	1.14672	0.977619	1.07267	1.19889	1.04237	0.773826	0.605541	0.36023	1.00658	0.989691	1.03519	1.17593	1.09508	1.05611	0.869719	0.867746	0.4108	1.05459	0.969541	0	1.12801	0.907704	1.0955
TCGA-55-6543-01A	1.05249	0.853891	1.29943	0.711951	1.02827	0.887781	0.962737	0.949448	0.870355	0.848992	1.1161	0.949389	0.180299	0.964632	1.12322	1.12163	1.04646	0	1.04283	1.04275	0.65616	1.06744	1.10772	0	0.947043	0.976625	0.910332	0.928279	0.856288	1.19436	1.18398	0.887844	0.949775	0.524214	0.930492	1.00956	1.09733	0.997268	1.087	0.96246	1.07195	1.03009	1.05833	0.939911	1.08246	0	0.892793	0.735176	1.05475
TCGA-55-6979-01A	1.09474	0.988989	1.29438	0.957669	1.05125	1.02734	0.884421	1.01804	0.711567	0.741678	1.14215	1.1081	0.132186	1.04815	1.1472	0.984119	1.10801	0	1.09275	1.05363	0.83546	1.08669	0.756546	0	0.405366	0.820072	0.932181	0.673691	0.874931	1.15762	1.12813	0.680427	0.964004	0.308711	1.00006	0.964019	1.06984	0.986868	1.13513	1.04226	0.730096	1.14824	1.0791	0.971366	1.12366	0	0.878151	0.923495	1.06453
TCGA-55-6982-01A	1.04145	0.984721	1.18029	1.06067	0.849359	0.999584	0.922166	0.983709	0.740466	0.742605	1.11118	1.07906	0.118903	1.02313	1.07799	1.09124	1.07942	0	0.969569	0.933238	0.832257	0.876641	0.729492	0	0.285303	0.834943	1.06966	0.640868	0.975332	0.819653	0.942435	0.727049	0.905812	0.332929	0.98385	0.816601	0.99013	1.14264	1.05962	0.922855	0.692749	1.10218	0.956277	0.927727	0.998703	0	0.849007	0.843804	0.938924
TCGA-55-7227-01A	1.09718	1.1059	1.29009	1.03019	1.01792	0.960262	0.99944	0.976832	0.755294	0.74642	1.05957	0.874355	0.23261	0.935851	1.15142	0.994793	1.07207	0	1.06725	1.05097	0.554569	1.09723	0.788509	0	0.476369	0.869395	1.14888	0.983855	0.977047	0.862533	1.09471	1.06444	0.764809	1.04539	0.930028	1.00819	1.05561	1.04363	1.13384	0.988621	0.734592	0.605945	0.974148	0.926761	1.05021	0	1.1583	0.86489	1.05028
TCGA-55-7281-01A	1.0884	0.906564	1.24707	0.875928	0.923218	1.04972	0.924	1.06308	0.61606	0.980304	1.04077	1.00129	0.167838	1.14952	1.11945	1.05887	1.10294	0.831047	1.07269	0.93009	0.618414	1.08286	0.968104	1.00884	0.39229	1.08084	1.17615	0.901899	1.026	1.13639	1.06973	0.525184	0.399287	0.262182	0.967135	0.931192	1.05375	1.06906	1.14483	0.961583	0.61179	1.09192	1.04395	1.0546	1.08669	0	0.975432	0.961207	1.12525
TCGA-55-7726-01A	1.02971	1.15533	1.29989	0.943565	1.04771	0.996867	0.929987	0.957964	0.733167	0.73961	1.16179	1.15351	0.396415	1.01297	1.12729	1.03184	1.02986	0	0.992807	0.97974	0.924783	0.823491	0.715846	0	0.792362	1.08513	1.11154	1.01054	1.00159	1.14764	0.992444	0.727242	1.02796	0.369749	1.10814	1.00043	1.00325	1.05141	1.15266	0.977871	0.994866	1.14015	1.03416	1.04154	1.02695	0.742066	0.906832	0.813127	1.04599
TCGA-55-7816-01A	1.11574	0.852738	1.26431	0.967348	0.965517	1.09049	0.88463	0.945683	0.814276	0.831695	0.83759	0.955144	0.208745	0.923554	1.12197	1.15399	1.05538	0	0.998806	1.04488	0.775129	1.14317	0.848179	0	1.11427	0.931403	1.05907	1.02654	1.02109	0.906056	1.0273	0.858688	0.646991	0.42535	0.958809	1.01986	1.0154	1.06372	1.05532	0.941426	0.974797	1.15034	1.01008	0.934737	0.942939	0	0.805032	0.836872	0.993159
TCGA-55-8090-01A	1.04886	0.78875	1.26921	1.05594	0.858686	1.02978	0.995253	1.06238	0.789606	0.69874	1.10812	1.00541	0.266328	1.08513	1.14915	0.978934	1.17408	0	1.0367	0.94429	0.444654	0.985288	0.653099	0	1.12785	0.863679	1.12543	0.992671	0.982801	0.770021	1.12789	1.07966	0.399958	0.430224	0.983457	0.96443	1.06756	0.98576	1.13218	1.08572	0.964722	1.20981	0.97489	0.933503	1.0104	0	1.02214	0.973156	1.09003
TCGA-55-8091-01A	1.066	0.877069	1.25773	0.980091	0.889847	1.03807	0.954073	0.896687	0.765673	0.781048	1.09596	0.877535	0.210912	0.995138	1.08823	0.959046	1.02852	0	1.01192	0.954608	0.799127	0.996892	0.77686	0	1.02168	0.91767	0.981234	0.80275	0.891108	0.875014	1.05972	0.731508	0.621837	0.463567	0.970013	0.975199	1.01918	0.878156	1.16084	0.941204	0.98022	1.03999	1.02792	0.867956	1.02327	0	1.01716	0.684013	0.960344
TCGA-55-8206-01A	1.05862	0.927222	1.21483	0.918933	0.915561	1.0214	0.888281	1.11173	0.822995	0.791583	1.01169	0.980937	0.185702	0.870694	1.05817	1.08843	1.04055	0	0.602472	1.07793	0.800025	1.0881	0.775568	0	0.578483	1.05803	1.00956	0.960631	0.933514	0.833195	1.03664	0.756638	0.996754	0.420648	0.94927	0.834183	0.993572	0.996127	1.00448	1.05032	0.871633	1.02794	0.992478	0.95686	0.964217	0	0.870431	0.959817	1.04316
TCGA-55-8207-01A	1.09574	0.90187	1.29525	1.04993	1.01519	0.996295	1.00298	1.05032	0.752435	0.760173	1.0759	1.0098	0.200261	1.08735	1.13094	1.15748	1.02233	0	1.06078	1.06641	0.555249	1.07413	0.745422	0	1.16391	1.00727	1.17464	0.887864	0.892391	1.1806	1.02166	1.0473	0.981346	0.989046	1.02709	0.995823	1.0285	1.11493	1.11225	1.00234	0.921197	0.819315	0.930689	0.991743	1.06283	0	0.83862	0.985795	1.10408
TCGA-55-8302-01A	1.01773	0.952705	1.16289	1.05015	0.998343	0.990066	0.902644	1.10334	0.626559	0.731954	1.12251	0.984324	0.14411	0.766786	1.11382	1.09335	1.01334	0	0.985225	0.904422	0.54174	1.11831	0.745291	0	0.354204	0.897077	0.969089	1.08105	1.06445	0.808691	0.844986	1.07713	0.854277	0.96505	0.925181	0.851518	1.0142	1.10135	1.11492	1.01194	0.887769	1.07409	1.02	1.02689	1.07445	0	0.796851	0.988322	1.10995
TCGA-55-8505-01A	0.994525	0.965355	1.02632	0.984822	0.954528	0.962003	0.906245	0.985457	0.790299	0.799827	1.13387	1.06782	0.175657	0.818785	1.07362	0.908179	1.03087	0	0.997394	0.91219	0.778225	1.15309	0.796122	1.00124	1.02027	0.913957	1.03347	0.748772	1.08376	1.14067	1.11408	0.904493	0.554849	0.491537	0.853662	0.94653	0.974519	1.18293	1.08344	0.995026	0.777228	1.05379	0.979556	1.01007	1.05419	0	0.926378	0.919601	1.06801
TCGA-55-8511-01A	1.04292	0.89704	1.18737	0.929454	0.926979	1.00155	0.951965	1.13029	0.762212	1.08508	1.11192	0.965277	0.155602	0.989461	1.13319	0.941039	1.0542	0	1.01849	1.04152	0.440912	0.525124	0.675652	0	1.04976	0.792798	0.979434	0.983034	0.810257	0.746645	1.05841	0.962701	0.872712	1.00156	0.987263	0.938955	0.997818	0.997799	1.07823	1.03975	0.867493	1.02113	0.516897	1.00472	1.06613	0	0.844955	0.914773	1.05577
TCGA-55-8513-01A	1.09769	0.852639	1.30685	0.970412	1.00999	1.07311	0.851482	0.928617	0.851101	0.504046	1.0681	0.961485	0.0942181	0.950823	1.18119	1.16339	1.05589	0	1.02568	1.03075	0.742758	1.01666	0.871657	0	0.257074	0.943867	1.10642	1.01319	1.00741	1.19373	1.03751	0.867333	0.708392	0.585388	1.02312	1.08656	1.03013	1.23467	1.12024	0.940136	0.973669	1.00115	0.969815	0.91214	1.03156	0	0.932683	0.820387	1.06152
TCGA-55-8621-01A	1.08346	0.926936	1.20898	1.01961	0.956571	0.972404	0.875761	1.02174	0.748614	0.512217	1.12645	0.969061	0.0962505	0.900136	1.13549	0.995441	1.06846	0	1.0374	1.02716	0.747702	1.01616	0.774	0	0.276478	0.877593	1.04761	1.04714	1.05835	1.14355	1.12601	0.746428	0.546321	0.417586	0.962084	1.0132	1.02544	1.14961	1.12126	0.9917	0.700551	1.0778	1.01103	0.971442	1.04126	0	0.901722	0.958856	1.1006
TCGA-55-A48Z-01A	1.01672	1.08548	1.27125	0.790055	1.02622	0.974127	0.957213	1.11012	0.745928	0.708404	1.08829	1.03242	0.140202	0.823253	1.13551	1.02989	1.03317	0	1.03296	1.06032	0.873919	1.12733	1.10092	0	0.452963	0.835985	1.02429	1.11048	1.12865	0.798497	0.997951	0.956491	0.474759	0.365546	1.01408	0.84591	0.995625	0.922928	1.12806	1.10618	1.03665	0.54841	1.04081	1.02452	1.06853	0	0.943556	1.00832	1.07701
TCGA-55-A493-01A	0.993075	0.923264	1.24518	0.999337	0.820562	0.945786	0.818369	1.0047	0.613335	0.5977	1.1111	0.966526	0.221942	0.860549	1.07034	0.995127	1.05341	0	0.946848	0.840263	0.889701	0.869578	0.613513	0	0.631671	0.785242	0.900246	0.951605	0.982451	0.66242	1.07719	1.03328	0.714505	1.0297	0.994675	0.521689	0.949037	1.16174	1.03648	0.888916	1.00395	1.09096	0.876635	0.919655	0.937641	0	0.835552	0.990416	0.925525
TCGA-55-A57B-01A	1.05124	0.915548	1.24457	1.04168	0.967527	0.981679	0.980659	1.01493	0.887997	0.776118	1.09163	1.16914	0.306278	0.910945	1.1178	1.09817	1.04135	0	1.00925	1.02804	0.90317	1.01319	0.798115	0	1.1162	0.921941	1.1635	0.886028	0.962878	1.16157	1.0961	0.822024	1.02419	0.498249	0.99057	1.01383	1.02903	0.97815	1.04627	0.981241	0.751555	1.16129	0.965705	1.03707	1.05757	0	1.01174	0.909744	0.984279
TCGA-62-8394-01A	1.0551	1.06074	1.23888	0.941191	0.914867	0.994646	0.966501	1.01643	0.683457	0.667712	1.15624	1.04654	0.290545	0.909336	1.10414	1.05367	1.06161	0	1.06298	1.03927	0.717748	1.11551	0.717263	1.11485	0.619276	0.754311	1.06611	0.900843	1.0476	1.12179	1.04367	0.639018	0.868237	0.327561	1.05097	0.879517	1.05604	1.09951	1.13566	0.983127	1.08625	1.12374	1.02643	0.97744	1.10362	0	0.944305	0.864859	0.992961
TCGA-62-8395-01A	0.994258	0.923438	1.18338	1.01691	0.912496	0.954242	0.954791	0.980544	0.84448	0.831982	1.08525	0.896621	0.189055	0.909249	1.10317	1.12375	1.06889	0	1.01748	1.03996	0.905972	1.05245	0.846142	0	0.446494	1.00863	1.08863	0.93035	0.93709	0.919013	1.08462	0.98911	0.767235	0.46258	1.01024	1.00277	0.998153	1.10077	1.08734	0.96921	0.948134	1.0964	0.964973	0.968815	1.09959	0	0.966329	0.788026	0.950352
TCGA-62-A46U-01A	0.995317	0.952212	1.14794	0.951701	0.875033	0.871202	0.940426	0.954409	0.746397	0.752649	1.16412	0.946055	0.126147	0.904495	1.01988	0.911803	1.02782	0	0.965618	0.939041	0.836689	0.938458	0.766338	0	0.359753	0.853631	0.674258	0.929582	1.05519	0.803684	1.00584	1.02942	0.316688	0.417778	0.970663	0.941026	1.00137	0.932911	1.08089	0.981224	1.0123	1.00593	0.88812	0.916293	0.93086	0	0.8591	0.776079	1.01576
TCGA-62-A46Y-01A	1.07761	0.916797	1.30555	1.00386	0.9457	0.951548	0.92858	1.00427	0.798087	0.825702	1.08947	0.93654	0.20619	0.884853	1.15587	1.10431	1.04802	0	1.00251	1.05251	0.436836	1.06384	0.846875	0	1.08434	0.913682	0.985297	0.747201	0.93946	0.932797	1.12213	0.809084	0.786194	0.414466	0.999333	0.99809	1.07622	1.02512	1.12088	1.00477	0.926899	1.10264	1.00004	0.938485	1.00846	0	0.984211	0.7842	1.02712
TCGA-62-A472-01A	1.0533	1.07517	1.22897	1.00369	0.96999	0.95549	1.01103	1.01445	0.818406	0.796876	1.03462	0.945179	0.271386	1.05543	1.07193	0.974018	1.01563	0	0.970951	1.05425	0.54217	0.981049	0.787168	0	0.526896	0.890294	1.02992	0.968618	0.787821	0.845454	1.0452	0.788928	0.929062	0.394595	0.96493	0.775384	1.01197	1.18191	1.06024	0.995908	0.8089	1.04508	0.978124	0.871409	0.93943	0	0.850129	0.88343	1.04856
TCGA-64-5778-01A	0.993347	1.11945	1.25899	1.00968	1.06969	0.715589	0.995306	0.991193	0.814248	0.818683	1.0821	1.0054	0.131271	0.96437	1.09166	0.98092	1.00388	0	1.00814	1.05853	0.434144	1.04533	0.843745	0	0.35404	1.05174	1.11019	0.999388	1.14412	1.13333	1.09982	0.897307	0.966325	0.432687	0.921249	0.854034	1.00314	1.01425	1.12385	0.993547	0.852348	1.1247	1.03177	0.860893	1.05165	0	0.972759	0.79351	1.05201
TCGA-67-6216-01A	1.05047	0.803096	1.28954	1.14617	0.946514	1.0682	1.06062	0.981759	0.817736	0.808721	1.07006	0.975986	0.267338	1.07816	1.10641	1.0568	1.06938	0	0.995265	0.992294	0.521924	1.00419	0.813857	0	0.718287	1.0841	1.04269	0.975538	1.00361	0.879163	1.11085	0.773327	0.906433	0.419901	0.933328	1.0019	1.04359	1.10812	1.12755	1.0754	0.884616	0.883773	1.00349	0.924658	0.99256	1.33	0.966031	0.88508	1.0453
TCGA-69-7763-01A	1.0182	0.895138	1.23459	0.99376	0.995683	1.07971	0.942452	0.979036	0.850869	0.829035	1.05985	0.96849	0.220657	1.04662	1.1041	1.11833	1.00908	0	0.939471	1.04855	0.652719	1.07317	0.810458	0	0.6634	1.05344	1.04685	1.00299	0.974357	0.887925	1.13876	0.845869	0.885833	0.498276	0.871534	0.950161	1.00786	1.00654	1.05139	1.03296	0.911187	1.03923	0.903858	0.951835	0.890897	1.16851	0.755375	0.914255	1.07455
TCGA-69-7765-01A	1.105	0.920658	1.26567	0.947461	0.963212	0.960698	0.984951	0.921396	0.779755	0.777436	1.08231	1.09353	0.165049	0.904052	1.09461	1.09357	1.01105	0	0.955431	1.03554	0.677285	1.03506	0.746739	0	0.832632	0.862249	1.12415	0.920826	0.893588	0.848481	1.01018	0.710991	0.897831	0.377874	1.00594	0.800576	0.992394	1.19791	1.08648	1.06879	0.80467	1.06925	0.983467	0.889422	1.02105	0	0.868818	0.77215	1.00986
TCGA-69-7974-01A	1.01658	0.865389	1.15792	0.996738	0.920591	0.905316	0.844068	0.945906	0.81597	0.787115	1.10723	1.07462	0.128473	0.881583	1.08468	0.939214	0.991327	0	0.982103	0.974144	0.591337	1.08935	0.765925	0	1.01545	0.842693	1.05726	1.01198	0.994616	0.847135	1.06375	0.825776	0.976292	0.947891	0.995756	0.944563	0.993586	1.06473	1.06884	0.92333	1.049	1.10996	1.05772	0.896962	0.91027	0	0.96114	0.887548	0.988349
TCGA-69-7979-01A	1.11995	1.11785	1.12662	1.00258	1.02328	1.07222	1.04091	1.20267	0.801121	1.00143	1.12302	1.10574	0.185158	0.901145	1.11252	1.05466	1.03788	0.864412	1.0265	1.05779	0.938909	1.06158	1.05813	0	0.606237	1.06179	1.01719	1.00759	0.894287	1.10917	0.991738	0.982816	0.848426	0.996091	1.00434	0.842992	0.984874	1.04002	1.09407	1.09054	0.965756	0.597324	0.987415	0.956277	1.08758	0	0.826316	0.882753	1.10384
TCGA-69-7980-01A	1.02893	0.969865	1.21623	0.958133	0.883636	0.878647	0.970189	0.984564	0.811701	0.731679	1.11058	1.0785	0.184944	1.0468	1.07799	0.967291	1.09454	0	1.05421	0.99209	0.858339	1.01765	0.785242	0	0.838878	1.0455	1.17288	0.900422	0.89299	0.852834	1.01026	0.746588	0.959599	0.466964	0.925011	0.994882	0.99658	0.98496	1.10906	1.01037	1.05962	1.07569	0.978119	0.965889	0.973187	0	0.881665	0.974134	0.962183
TCGA-69-8453-01A	1.06832	0.886418	1.1809	1.02334	1.0299	1.12343	1.03409	1.17268	0.776773	0.749901	1.06327	0.998376	0.110444	1.08304	1.13087	1.06336	1.04345	0	0.434814	1.01801	0.57064	0.860252	0.779703	0	0.248867	1.10368	0.915809	0.953714	0.910209	0.813578	0.814676	0.712717	0.987206	0.409824	0.881106	0.85625	1.01618	1.08694	1.10993	0.980591	0.999935	0.924947	1.09532	1.02129	1.03046	0	0.86576	0.998054	0.984306
TCGA-73-4676-01A	1.04694	1.08757	1.19102	0.94459	1.04388	1.07366	0.907788	1.17076	0.814723	0.773799	1.0927	0.971119	0.204802	0.975501	1.02274	1.00151	0.929637	0	0.873349	1.03137	0.4787	0.941179	0.816066	0	0.362185	1.01742	0.955989	0.937529	0.876294	0.842058	1.05796	0.812773	0.905635	0.37511	0.913632	0.862213	1.00769	1.10653	1.0661	0.984526	1.10489	1.10581	0.990617	0.980277	0.996449	0	1.05488	1.01466	1.02299
TCGA-73-4676-11A	1.14341	1.00909	1.26204	1.08456	1.03893	1.10469	1.03395	1.15031	0.792935	0.812569	1.07994	0.910818	0.0471566	0.975241	1.15098	1.08403	1.03439	0	0.988342	1.08406	0.615116	1.17614	0.815994	0	0.148754	1.12803	1.11624	1.09257	1.09561	0.887112	0.927186	0.895428	1.0228	0.442353	0.843448	1.05203	1.04833	1.21276	1.138	1.08241	1.1299	1.01765	1.07338	0.888537	1.13331	0	0.856169	1.11013	1.16272
TCGA-75-5122-01A	1.06506	0.944312	1.24246	0.943943	1.01525	0.950221	0.842461	1.13117	0.747003	0.64817	1.11987	1.02107	0.0976054	1.04151	1.08708	1.09357	1.07645	0	1.01743	0.995355	0.830848	1.11037	0.762038	0	0.222895	1.06064	0.937106	0.977873	0.875695	0.757893	1.11369	1.0302	0.519862	0.372878	0.987178	0.910461	1.00853	1.04599	1.08833	1.02166	0.912543	0.926302	1.1033	0.928147	0.977789	0	0.986106	0.797619	1.00586
TCGA-75-5126-01A	0.964485	0.860287	1.23521	0.839309	0.857782	1.00239	1.07686	0.990986	0.974827	0.702074	1.13435	0.993842	0.869085	0.49459	1.04998	1.05625	0.922446	0	0.884836	0.801008	0.681866	0.867747	0.714128	0.893972	1.03731	0.833557	0.915935	1.05797	1.05716	0.752663	1.05868	0.758634	0.490107	0.342127	0.935371	0.927187	1.02873	1.03151	1.02242	0.962492	0.866162	1.07272	0.320981	0.920971	1.04441	0	0.768643	0.842927	0.279687
TCGA-75-6212-01A	1.07064	0.747433	1.29095	1.07993	0.912496	0.882811	1.06339	0.988997	0.830547	0.807141	0.981521	0.976913	0.170479	0.722882	1.13451	1.12818	1.0031	0	0.931293	0.954713	0.681912	0.858617	0.822501	0	0.864446	0.920184	1.11862	0.958268	1.02359	1.1779	1.15447	0.817914	0.97871	0.386005	0.937712	1.0266	0.967181	1.1384	1.05777	1.00096	0.995159	0.897065	0.873766	0.935016	0.871196	0	0.728349	0.859077	1.02749
TCGA-78-7143-01A	1.02346	0.992928	1.07086	0.921838	1.0036	0.900142	1.03809	0.993387	0.701528	0.730464	1.11276	0.96374	0.275981	0.903089	1.06286	1.08299	1.0491	0	1.00986	1.05295	0.60388	1.03968	0.74163	0	0.59508	1.01945	0.976081	0.924413	0.928317	1.04814	1.00444	0.722471	0.943699	0.391303	1.03598	0.971295	0.959441	1.00041	1.07777	0.966479	0.947923	0.882592	0.982992	0.999584	0.977773	0	1.06834	0.955458	1.05618
TCGA-78-7148-01A	0.972388	0.946974	1.16883	0.917574	0.910201	0.975467	0.456041	1.07535	0.920306	0.858577	1.11195	1.05839	0.300478	0.864657	1.09351	0.984988	1.03605	0	0.721563	0.967455	0.812317	0.981258	0.84041	1.13396	0.726484	1.07084	1.1403	0.908748	0.789822	1.15577	0.97553	0.842658	0.937412	0.59066	0.890471	0.953309	0.986896	1.03873	1.08981	0.98553	1.05864	1.04367	1.04541	0.996792	1.02976	0	0.986832	0.872534	1.05251
TCGA-78-7162-01A	1.03068	0.970065	1.12535	0.996685	0.972922	0.845783	0.987817	0.949037	0.897733	0.888512	1.05181	0.931584	0.176833	0.877702	1.12967	1.06029	1.04812	0	1.01277	1.10837	0.805813	1.12389	0.862101	0	0.571774	1.06826	0.948614	1.02357	0.97098	0.940712	1.16602	0.87198	0.872322	0.472492	0.918634	1.02988	1.03017	0.998021	1.06275	0.968479	0.858605	1.05405	0.915704	0.936739	0.965288	0	0.917048	0.722451	1.04447
TCGA-78-8648-01A	1.10009	0.858196	1.24317	1.00912	1.01273	1.02832	0.906945	0.998851	0.732019	0.786023	1.06523	0.974138	0.0629605	0.909345	1.11931	0.760143	1.08371	0	1.0085	1.02208	0.888573	1.06573	0.774347	0.872287	0.183332	0.896596	1.03253	0.705215	1.09915	0.849979	0.978755	0.789256	0.950013	0.449372	0.931573	1.00389	1.02781	1.16826	1.10085	1.04444	1.08286	1.09885	0.285678	0.965768	1.08057	0	0.885462	0.936524	0.16811
TCGA-78-8655-01A	1.02065	1.11164	1.24478	0.896399	0.94018	1.08381	0.939106	1.03127	0.802712	0.721725	1.12592	1.00874	0.148055	0.784794	1.10566	1.04235	1.1389	0	1.02478	1.02415	0.463737	1.04995	0.684202	0	0.814912	0.849819	0.925251	0.605527	0.85647	0.796466	1.047	0.69543	0.874859	0.962313	0.866323	0.948095	0.956109	0.981868	1.09136	1.05159	0.934392	1.1688	1.08755	0.89117	0.940526	0	1.00044	0.925543	1.057
TCGA-78-8660-01A	0.998445	0.886956	1.0883	0.836059	0.851665	0.847138	0.879166	0.959577	0.669292	0.725571	1.13669	1.00347	0.101408	0.514095	1.09896	0.952262	1.06283	0	0.887497	0.850589	0.574517	0.886898	0.677472	0	0.240169	0.868569	1.10355	0.956275	0.78808	0.744046	1.00195	0.644739	1.0016	0.328929	0.816163	0.869621	0.957092	1.13689	1.0792	0.996366	0.814275	1.05734	0.923982	0.968266	1.03175	0	0.989306	0.848532	1.05602
TCGA-80-5608-01A	1.06566	1.03393	1.26647	0.999755	0.988432	1.01436	1.05963	1.01981	0.850176	0.868705	1.16232	1.10621	0.269759	0.502774	1.16541	1.09485	1.11177	0	1.0131	0.702692	0.837192	1.04043	0.845439	0	1.01696	1.0991	1.11912	0.948896	0.815675	1.13962	1.14231	0.96128	1.02766	0.52941	0.959792	0.960351	0.961685	1.14152	1.1542	1.04276	0.94132	1.07061	0.997245	0.986462	1.13435	0	0.947397	0.771098	1.0469
TCGA-86-8671-01A	1.17623	0.876132	1.28494	0.963906	0.966968	1.06201	0.801003	1.04624	0.730004	0.738716	1.04534	1.06443	0.0869766	0.898439	1.12721	0.724299	1.06498	0	1.04212	1.07267	0.906059	1.04094	0.775215	0	0.268659	0.879002	1.20111	1.09941	1.13889	0.852865	1.14117	1.04745	0.360451	0.37241	0.958556	1.02138	1.03315	1.1468	1.18266	1.03513	0.67193	1.11111	1.04495	0.936965	1.03352	0	0.841785	0.989935	1.13095
TCGA-86-8673-01A	1.0615	0.991073	1.33311	1.04982	1.01241	1.05964	0.9279	1.06314	0.661082	0.70376	1.17999	1.11737	0.158096	0.969499	1.14946	1.07812	1.05057	0	0.964939	1.11643	0.398579	0.84998	0.704706	0	1.12129	0.816554	1.21072	0.934624	1.18062	0.759821	1.1355	1.07681	1.00304	1.08007	0.967564	0.913894	0.965496	0.948896	1.13091	1.1176	0.927452	0.970837	1.02874	1.01486	1.13556	0	1.07089	0.870812	1.10547
TCGA-86-A456-01A	1.07038	0.976543	1.2717	1.04004	1.01614	1.06428	0.969483	1.06089	0.81079	0.838689	1.08248	1.03806	0.159502	0.753073	1.14448	1.07412	1.11149	0	1.10228	1.13909	0.899781	1.23106	0.84707	0	1.15294	0.962859	1.15819	0.991997	0.974106	0.894883	1.15842	1.15902	1.01387	0.477707	1.10407	1.05246	1.07148	1.19025	1.13698	1.03765	0.782157	1.12971	0.870043	1.05789	1.05779	0	0.986308	1.02213	1.13139
TCGA-86-A4JF-01A	1.14055	0.954804	1.33158	0.972804	1.02088	1.03432	1.03306	0.990642	0.72296	0.752013	1.19483	1.096	0.178746	0.593785	1.15571	1.04182	1.13679	0	1.04661	1.0391	0.909852	1.13333	0.752497	0	0.498943	0.888645	1.21027	1.13905	1.08922	0.81782	1.18619	1.06835	0.978816	0.344694	1.05536	0.934135	1.08706	0.865101	1.08407	0.984475	1.06026	1.05744	1.00877	1.00096	1.0784	0	0.998743	0.789079	1.02516
TCGA-86-A4P7-01A	1.08241	0.888653	1.26443	1.05414	1.0006	1.13527	0.978793	1.09804	0.834669	0.818793	1.17125	1.01038	0.0938413	1.07445	1.11105	1.05303	1.07408	0	1.07133	1.11264	0.890675	1.09422	0.816675	0	0.304882	0.954291	1.19783	1.09351	1.11583	1.17403	1.16601	1.13957	1.0374	0.483976	0.975011	0.909552	1.07833	1.07869	1.14277	1.03568	0.972917	1.07647	1.01771	1.04004	1.06576	0	0.970491	1.01616	1.1284
TCGA-86-A4P8-01A	1.13406	0.880592	1.23391	1.12194	1.02301	1.02335	1.14027	1.13392	0.782091	0.811504	1.02462	0.883001	0.0742098	0.973521	1.12673	1.1231	1.06928	0	1.06528	1.13421	0.79669	1.05182	0.802206	0	0.22905	0.90916	1.13757	1.12174	0.98147	0.886008	1.06962	0.771528	0.981873	0.46425	0.976518	1.05209	1.06565	1.22408	1.10968	1.0602	1.09806	1.15763	1.06023	1.07105	1.09831	0	1.11603	1.17232	1.15866
TCGA-91-8497-01A	1.06814	0.910377	1.22744	1.00026	0.988343	0.916441	0.926286	1.00807	0.88168	0.865155	1.04672	1.07871	0.145565	0.882263	1.10084	1.10037	1.02131	0	0.96169	1.02611	0.810427	1.07852	1.06834	0	0.559928	0.968516	1.13522	0.979378	1.05812	1.14595	1.12953	0.838544	0.939949	0.494835	0.812626	1.00708	0.97994	1.13001	1.06317	0.985399	0.874292	1.09734	0.927508	0.938291	1.04145	0	1.02961	0.925334	1.02271
TCGA-93-7347-01A	1.09264	0.814166	1.21872	0.945731	0.891719	0.956944	0.959465	0.978691	0.729844	0.734609	1.0048	0.92843	0.0951908	0.957885	1.07769	0.916649	1.00899	0	0.963564	1.01612	0.774473	0.974892	0.737912	0.866964	1.09165	0.848483	1.02694	1.06404	1.066	0.802607	1.08507	1.05685	0.389176	0.345775	0.910902	0.990785	0.964692	1.11864	1.05621	0.998168	0.957914	1.00797	0.326652	0.900382	0.960525	0	0.845163	0.816898	1.03572
TCGA-93-A4JO-01A	1.13064	0.787781	1.26024	0.999025	1.02078	1.0116	0.924037	1.17791	0.831921	0.931016	1.09222	1.00942	0.114586	1.05232	1.13218	1.10561	1.0202	0	0.991513	1.04515	0.748149	1.02443	1.13793	0	0.319539	1.09104	1.03061	1.02835	1.09331	1.13841	0.552547	0.785034	0.917851	0.425354	0.889646	0.87132	1.01071	1.09755	1.12339	1.02241	0.926851	1.08993	0.429426	1.06034	1.08465	0	1.03843	1.03691	1.12725
TCGA-93-A4JP-01A	1.13516	1.02615	1.27783	1.08831	1.00561	0.975871	1.00374	1.07239	0.825114	0.381599	1.13371	1.22639	0.133441	1.05085	1.1813	1.08432	1.10894	0	1.10758	1.12453	0.814264	1.12175	0.833777	0	0.409236	1.16149	1.20016	1.08563	1.06625	0.933586	1.03956	0.821235	1.04996	0.497803	1.09026	1.02792	1.09172	1.12715	1.15411	1.03696	0.573246	1.14028	0.609867	1.02331	1.05934	0	1.00472	0.947032	1.13111
TCGA-93-A4JQ-01A	1.085	0.921372	1.25561	1.01803	0.972132	0.901298	0.961199	1.02049	0.699899	0.719562	1.07423	1.01778	0.207551	0.985634	1.09171	0.983139	1.07572	0	1.06155	1.0375	0.869715	1.0308	0.724022	0	0.515497	0.864192	1.01967	1.07044	1.06626	0.786063	1.13915	1.08458	0.897657	0.387763	0.945462	0.812644	1.05063	1.19303	1.12855	1.00041	0.974868	0.907607	1.04166	0.969675	1.04993	0	0.862729	0.974523	1.0955
TCGA-95-8039-01A	1.0606	0.858274	1.25166	0.910434	1.03821	0.911763	1.00018	0.981918	0.764474	0.798397	1.06337	0.941337	0.25024	1.06104	1.03916	1.06249	1.05769	0	1.01437	1.07196	0.649012	1.07847	0.785848	0	0.555635	0.90629	1.15933	0.992261	1.02264	0.849346	1.00345	0.744115	0.866876	0.431559	0.95547	0.97725	1.00849	1.00485	1.10606	1.02203	0.845534	0.849588	0.998231	0.964217	0.947172	0	0.721499	0.842686	1.05629
TCGA-95-A4VK-01A	1.05946	1.00585	1.24405	0.918584	1.02606	0.970471	0.964439	1.15932	0.935734	0.931757	1.11323	0.873947	0.964522	0.946423	1.12943	1.08131	1.01847	0	0.993683	1.06354	0.693569	1.02378	0.986791	0	0.836863	0.949683	1.10834	1.00533	1.0503	1.12515	1.11638	0.943994	0.994577	0.47707	0.99199	0.964203	0.954013	1.00623	1.08593	0.93524	0.911308	1.05421	1.00327	1.00382	1.0512	0	1.11336	0.999866	1.06614
TCGA-95-A4VN-01A	1.04065	0.91137	1.2603	0.951903	1.05389	1.04115	0.916063	1.20045	0.689136	0.640431	1.12721	0.980791	0.23807	0.916653	1.14796	1.0798	1.04838	0	0.714591	1.04814	0.57783	1.04044	0.677831	0	0.4884	1.05426	0.997758	1.06671	1.03679	0.688304	1.0114	0.63342	0.928793	0.296184	0.988338	0.920588	1.04086	1.08609	1.08279	1.03033	0.997433	1.06828	1.08681	0.980881	1.09074	0	0.84095	0.799336	1.02166
TCGA-97-7553-01A	1.09086	0.937602	1.20528	1.04011	0.978247	0.871856	1.08869	1.0039	0.752083	0.797852	1.13033	1.09182	0.0987043	0.82569	1.09435	1.0869	1.07413	0	1.04157	1.035	0.834189	1.04476	0.792029	0	0.288355	0.869914	1.09996	1.03204	0.993798	1.1223	1.11448	0.744085	0.561144	0.411271	0.988117	1.02155	1.04851	1.03418	1.07019	0.988795	0.607225	1.07602	0.641764	0.925669	1.04158	0	1.00136	0.87534	1.05691
TCGA-97-7941-01A	1.00874	0.829019	1.23911	0.992717	0.99902	1.10431	0.989601	1.05875	1.14246	0.406245	1.08557	1.02498	0.255401	0.890518	1.16765	1.07935	1.04071	0	1.02532	1.03075	0.651126	1.11171	1.08594	0	0.518519	1.14371	1.17037	0.931855	0.90482	1.17931	0.976629	0.891757	0.641054	0.601999	1.02394	1.04257	0.995539	1.05858	1.07912	0.994002	0.94719	1.05393	0.975099	0.967187	1.04241	0	0.841149	0.961454	1.10495
TCGA-97-8172-01A	1.04733	0.899081	1.19974	1.0189	0.946328	0.896976	0.983184	0.992255	0.82243	0.89622	1.07142	0.999753	0.166289	0.875208	1.09253	0.915944	1.02243	0	0.985475	1.05432	0.763303	0.534369	1.01398	0	1.08937	0.889147	1.08483	0.926842	1.0115	1.01374	1.08466	0.693256	0.580836	0.406819	0.953041	1.03294	0.922293	1.00513	1.04473	0.93424	0.9314	1.02443	0.93568	0.933103	0.981974	0	1.07173	0.969637	1.05971
TCGA-97-8175-01A	1.05684	0.943211	1.28814	0.874692	0.913154	0.909741	0.798826	1.04622	0.629882	0.671183	1.09599	1.09468	0.166105	0.572983	1.10694	0.982151	1.06373	0	0.984809	0.973498	0.549179	0.977979	0.66645	0.984555	1.13007	0.778535	1.12973	0.952327	0.920399	0.743591	0.905244	0.590477	0.235494	1.0273	0.989133	0.949096	0.980665	1.097	1.11407	1.03489	0.980374	1.05745	1.03193	0.997128	1.08016	0	0.812777	0.933106	1.09554
TCGA-97-8176-01A	1.02489	0.930531	1.09684	0.99596	0.998104	1.07458	0.885862	1.23755	0.865851	0.913506	1.16437	0.964615	0.215244	0.798381	1.10632	0.93497	1.0343	0	0.981442	0.942288	0.943725	1.01032	0.967899	0	0.5665	0.880668	0.933213	1.00404	0.961715	1.07226	0.917211	0.904901	1.01464	0.436735	0.941625	0.852459	1.00928	0.984396	1.08934	0.946137	0.919416	1.05587	0.968407	0.986129	1.08069	0	0.830225	0.827774	1.05858
TCGA-97-8177-01A	1.12169	1.01992	1.25874	1.03806	0.940876	1.06989	1.00055	1.06412	0.734495	0.793613	1.04621	0.997284	0.0923083	0.884141	1.09668	1.02909	1.04323	0	0.982594	1.03708	0.817444	1.0734	0.79703	0	0.238856	0.88812	1.16272	0.997574	1.06827	1.15013	1.0168	0.717881	0.442209	0.417532	0.940264	0.961585	1.06345	1.02475	1.07353	1.01425	0.773976	0.991499	0.300642	0.999706	1.08631	0	0.957851	0.92152	1.10725
TCGA-97-8547-01A	1.13048	0.940456	1.35036	1.13431	1.16633	1.18344	1.01621	1.17154	0.725761	0.690369	1.15679	1.16197	0.999062	1.1078	1.19957	1.11224	1.14819	0	1.09676	1.03814	0.751256	1.01802	0.715103	0	0.521306	1.17032	1.01869	0.991029	1.03177	0.768839	1.03388	0.706843	1.02206	0.35692	1.04586	0.88426	1.06038	1.13211	1.17014	1.10903	0.915366	0.471228	1.09136	1.08613	1.08929	0	1.02578	1.05465	1.15921
TCGA-97-A4M1-01A	1.09639	0.913123	1.28632	1.01974	1.02678	1.18836	1.02585	1.15804	0.896738	0.853889	1.02396	0.979527	0.146331	0.953066	1.1689	1.109	1.04601	0	0.994739	1.13145	0.766141	1.14877	1.1167	0	0.60297	1.10358	1.08934	1.01974	1.10096	0.927808	1.23248	0.873287	1.01716	0.448586	0.976203	0.892723	1.06522	1.18235	1.06743	1.13799	0.855813	0.285598	1.00063	0.940357	1.09835	0.909473	0.818255	0.836528	1.0409
TCGA-97-A4M5-01A	1.07304	0.927065	1.28012	1.02199	1.00496	1.13736	0.924274	1.03472	0.863297	0.858331	1.14723	1.05073	0.150215	0.966829	1.14124	1.00603	1.09134	0	1.05215	1.11653	0.78539	1.06228	0.82472	0	0.379934	0.970413	1.10465	0.861036	1.17092	0.948808	1.17893	0.929894	0.719438	0.5811	0.972928	1.06586	1.0624	1.06966	1.10602	1.03191	0.958781	1.09	0.984131	0.962738	1.08734	0	0.93687	0.921868	1.09949
TCGA-97-A4M6-01A	1.09531	0.98701	1.14195	1.053	1.04752	1.04094	0.944381	1.09292	1.07203	0.843478	1.043	1.01783	0.216772	0.933295	1.10158	1.09134	1.03117	0	1.05749	1.04189	0.855452	1.10806	0.864813	0	0.463139	1.08721	0.99345	1.04796	0.954829	0.926969	0.974626	1.05884	0.689018	0.537494	0.916759	0.807983	1.03671	1.02321	1.08667	0.995711	0.866028	1.01125	1.02112	0.972098	1.03258	0	1.08344	1.03873	1.04924
TCGA-97-A4M7-01A	1.08981	0.858544	1.31959	1.09164	1.07362	1.11654	0.977708	1.11256	0.770563	0.751461	1.11627	0.999229	0.219927	0.931334	1.14238	1.11232	1.08418	0	1.06952	1.10162	0.856751	0.996934	1.13082	0	0.504729	0.915193	1.04793	0.995313	1.00609	0.767176	1.12622	0.701628	1.03062	0.432906	0.948382	0.840427	1.03807	1.07495	1.1258	1.04228	0.880559	1.11002	1.04573	1.00185	1.10285	0	0.80998	0.992108	1.06655
TCGA-99-8025-01A	1.04833	1.14177	1.24953	1.04445	0.996113	1.04992	1.01668	1.20974	0.700724	0.733478	1.13668	1.10467	0.256986	1.10743	1.1676	0.961437	1.02966	0.929169	1.05279	1.07126	0.525783	0.991352	0.767808	0	0.485562	0.810972	0.997771	0.872635	1.00391	0.849689	1.09655	1.0182	1.06019	0.338109	0.869586	0.99996	1.01489	1.18482	1.1232	1.08067	0.879964	1.08773	1.03374	1.01204	1.0388	0	1.02564	0.783486	1.06256
TCGA-99-8028-01A	1.15093	0.902233	1.26089	1.00402	1.05999	0.953716	0.942928	1.16245	0.760687	0.723792	0.973905	1.03287	0.0942109	1.09058	1.10602	1.06106	0.993839	0	0.954484	1.03959	0.636307	1.18335	0.771336	0.899033	0.464817	0.848451	1.00795	1.10196	1.09317	0.791796	1.05355	1.052	0.400868	0.390158	0.929462	0.885617	1.03562	1.10898	1.15139	1.09031	0.993948	1.12316	1.0515	1.02617	1.10746	0	1.06947	0.970072	1.03181
TCGA-99-AA5R-01A	1.18134	0.975791	1.37048	1.17897	1.13274	1.2467	1.12237	1.18779	0.806489	0.383429	1.09178	1.01705	0.134859	1.04483	1.19544	1.05219	1.12101	0	1.07756	1.20682	0.762515	1.13643	0.826673	0	1.26967	0.951954	1.16482	1.20685	1.2059	1.25958	1.1149	0.789611	1.10291	0.426568	0.996238	1.11627	1.14409	1.18041	1.18051	1.17549	0.959924	1.2162	1.12735	1.15571	1.1811	0	1.18721	1.18364	1.18923
TCGA-L9-A443-01A	1.02568	1.00328	1.21744	1.04214	1.02104	0.91163	1.02076	1.11458	0.773192	0.638701	1.04533	1.01489	0.218673	1.08219	1.11053	0.940291	0.991994	0	0.969277	1.07003	0.546129	1.02899	0.765402	0	0.457599	0.972743	1.01763	0.806955	1.07761	0.786678	1.09543	0.741333	0.997805	0.381696	0.948954	0.927986	1.0025	1.1456	1.10423	1.0048	0.847107	1.10861	0.957873	0.921221	1.05078	0	0.873904	0.993497	1.01567
TCGA-L9-A50W-01A	1.03307	1.04037	1.24076	0.945279	0.985605	0.923453	0.93225	1.03215	0.751069	0.791835	1.105	1.13913	0.190394	0.840309	1.1098	0.981919	1.05948	0	0.992974	1.04828	0.746778	1.02944	0.756601	0	0.498475	0.912563	1.03741	1.00186	0.918915	0.845023	1.01753	0.751769	0.91583	0.439733	0.864853	0.959003	0.993725	1.03939	1.11129	1.03273	0.77108	1.06277	0.996116	0.890295	0.980254	0	0.92014	0.980228	1.08408
TCGA-MN-A4N5-01A	1.10318	1.08054	1.23997	1.01209	1.06854	0.873862	0.896211	1.02069	0.747991	0.760548	1.14768	0.937303	0.217925	1.11747	1.15499	1.13877	1.08995	0	1.04846	1.05898	0.561837	0.999671	0.788649	0	1.14255	0.902689	1.16558	0.900261	0.843316	0.845005	1.03042	0.717169	0.749255	0.382584	1.05485	0.678492	1.04682	1.10215	1.11439	1.03262	0.996513	1.09591	0.928027	0.930218	1.00375	0	0.978864	0.854896	1.07645
TCGA-MP-A4T9-01A	1.07842	0.951903	1.25596	0.939957	0.952006	1.00502	0.878969	1.02826	0.692725	0.759309	1.08217	0.972183	0.122926	0.963249	1.12408	1.12978	1.07447	0	1.06503	1.03802	0.610428	1.12727	0.744997	0	0.32888	0.861479	1.03217	0.663442	0.98183	0.83775	1.10694	0.715229	1.02026	0.368584	0.981449	0.920761	1.0396	1.19245	1.10044	1.00152	0.946946	1.04458	1.01912	0.976952	1.05389	0	0.880543	0.934722	1.07669
TCGA-MP-A4TC-01A	1.03145	0.907175	1.19702	0.900781	0.938418	0.990644	0.913682	0.962483	0.581229	0.638921	1.15533	1.00287	0.131854	0.77384	1.08628	0.98157	1.0206	0	0.982162	0.991661	0.512017	1.0072	0.636981	0.90016	0.366372	1.04538	0.868571	0.922863	0.89726	1.06531	1.03536	0.639264	0.394492	0.315758	0.920453	0.930287	0.976733	1.012	1.0579	0.975506	0.890545	0.996269	0.985821	0.892722	1.06535	0	0.857135	0.867516	1.05793
TCGA-MP-A4TI-01A	1.03105	0.920453	1.187	0.995318	0.86558	0.976585	0.901756	1.05953	0.624835	0.631333	1.12357	1.00543	0.155428	0.719515	1.08946	0.943718	0.881774	0	0.967441	0.858885	0.694426	1.02899	0.635491	0	1.08733	0.756558	0.958852	1.01547	1.00798	0.713665	1.11095	1.0862	0.860524	0.309755	0.975373	0.936361	0.966493	1.14443	1.08533	0.90922	1.05297	1.06505	0.974209	0.917037	1.01936	0	1.01467	1.00104	1.00473
TCGA-MP-A4TK-01A	1.08076	0.873685	1.23127	0.894629	0.991549	0.978612	0.970631	1.0002	0.667723	0.679746	1.07475	1.00378	0.16404	0.816032	1.14049	1.04886	1.04966	0	1.02803	1.0305	0.794389	1.04489	0.658391	0	0.394704	0.806651	1.14044	0.55103	0.82245	1.12969	1.02478	0.730841	0.952613	0.320705	0.973197	0.882718	1.02674	1.03767	1.11653	1.03765	0.967588	1.1196	0.971264	0.932901	1.07743	0	0.744087	0.876589	1.08605
TCGA-NJ-A4YG-01A	1.07223	1.18516	1.235	1.01142	0.981944	1.01182	0.621748	1.03148	0.728616	0.765041	1.0616	1.00746	0.167805	1.11116	1.10868	1.12466	1.00953	0	0.962754	1.10096	0.484922	1.04975	0.767821	0	0.400441	1.11514	1.15293	0.946234	0.989707	1.20017	1.06971	0.703778	0.543738	0.34472	0.973059	1.02044	1.07916	1.19275	1.10586	1.05146	0.891916	1.11377	0.91328	0.919376	1.04642	0	1.04066	0.879189	1.01014
TCGA-NJ-A55A-01A	1.03566	0.887262	1.25435	0.988007	0.992655	0.976937	0.962846	1.0583	0.789948	0.484518	1.03742	0.968405	0.265414	0.954123	1.11298	0.903742	1.03697	0	0.992015	1.08203	0.806759	1.10504	0.793824	0	0.567206	1.09135	1.08157	0.989865	1.05017	1.13661	1.13233	1.06951	0.625774	0.483476	0.959241	1.04226	1.06497	1.09033	1.07458	0.967426	0.951379	1.104	0.96414	0.970377	1.02391	0	1.02865	0.982546	0.989334
TCGA-05-4433-01A	1.05164	0.813506	1.20948	1.04271	1.09559	1.1252	1.03667	1.2117	1.02433	0.875833	1.12667	1.11779	0.933623	0.899242	1.15111	1.09028	1.06583	0	0.504515	1.02666	0.664498	1.07722	0.857916	0.827485	0.35204	1.13543	0.826295	0.978797	0.886133	1.16181	1.0038	0.980071	0.947739	0.516839	1.02411	0.826122	1.03088	1.0773	1.14142	1.07352	1.03048	1.1353	1.12123	0.980431	1.12997	1.34526	0.789841	0.930317	1.02062
TCGA-44-2656-01B	1.06953	0.99611	1.11536	0.943799	0.970982	1.03588	0.948575	1.07189	0.787577	0.789637	1.0743	1.11388	0.362233	1.08454	0.992049	0.868167	1.04658	0	0.997738	1.01562	0.838957	1.0963	0.808561	0.711702	0.681012	0.866852	1.05712	1.08592	1.05427	0.830728	1.04276	0.743301	0.90692	1.14478	0.97035	0.540754	1.04395	1.04976	1.11602	1.05865	1.04332	1.09997	1.05186	0.935559	1.02929	0	0.842291	1.0407	1.01709
TCGA-44-2665-01B	1.05314	0.930449	1.11526	0.989695	0.94526	0.992501	1.00529	1.02353	0.854855	0.823669	1.08801	1.10511	0.563129	0.989792	0.933606	0.975877	1.03898	0	0.994003	1.04085	0.908604	1.03671	1.01835	0	0.902686	1.02605	0.965278	0.973078	0.919531	0.886472	0.997899	0.794187	0.5412	1.1531	1.06725	0.705654	1.02849	1.02314	1.0512	1.05913	1.04556	1.06759	1.05087	0.914069	1.02313	0	0.908114	0.957646	0.973354
TCGA-44-2666-01B	1.02268	0.871785	1.1646	1.01034	0.970003	1.00051	1.0257	1.09436	1.03881	0.935983	1.10549	1.04013	0.562936	1.00915	0.991966	1.14199	1.0383	0	1.06859	1.03853	0.883728	1.07623	0.959705	0	1.05331	0.989682	1.03517	1.01762	0.972681	0.991692	1.01748	1.02709	0.900463	1.14326	1.0267	0.813124	1.05524	1.09989	1.09621	1.09185	1.11313	1.10457	1.0692	0.998819	1.06662	0	0.870867	1.00427	1.02538
TCGA-44-3917-01B	1.00898	0.902689	1.0866	0.966854	0.914742	1.03687	0.902662	0.99509	0.986038	0.906377	1.11106	0.973055	0.412468	0.955621	1.00124	0.822225	1.00288	0.987656	0.964144	0.978718	0.983681	1.05404	0.910859	0	0.779772	0.995966	0.992782	0.939546	0.989608	1.07712	0.99415	1.01926	0.82586	0.703773	1.05395	0.592881	1.00662	1.11178	1.04892	0.997092	1.0001	1.04508	1.0352	0.909875	1.0083	0.729483	0.849996	1.05454	0.965757
TCGA-44-3918-01B	1.01816	0.941586	1.13124	0.966917	0.898455	0.98543	0.932557	1.08559	0.932463	0.899232	1.03103	1.04031	0.285982	1.01138	0.98143	0.889084	1.0057	0	0.956391	0.977636	0.899315	1.04542	0.866753	0	0.708899	0.927383	0.984618	1.05474	0.999731	1.00552	1.01211	1.07378	0.992996	0.631726	1.09545	0.681827	1.00151	1.08728	1.07522	1.06765	0.98825	1.07994	1.05103	0.91634	0.946611	0	0.78228	1.09505	1.00389
TCGA-44-4112-01B	1.05177	0.868793	1.1363	0.993958	0.944563	1.03195	0.919741	1.05123	0.892196	0.840544	1.06584	1.01386	0.357682	0.974257	0.963552	0.878334	1.01586	0	0.956707	0.922249	0.914515	1.04535	0.997274	0	0.724816	0.921654	1.06255	1.02927	1.04612	1.05175	0.950318	0.865797	0.658013	0.544948	1.05254	0.404977	1.02415	1.02885	1.06595	1.03904	1.06211	1.04611	1.01256	0.913436	1.04279	0	0.865411	1.09642	0.980182
TCGA-44-5644-01A	1.0734	0.982776	1.28656	1.06859	1.02738	1.11956	1.0942	1.0242	0.881145	0.919179	1.10745	1.07772	0.383066	0.8503	1.06359	1.11145	1.02242	0	0.954724	1.05702	0.720524	1.0286	1.05856	0	0.80256	1.09073	0.800273	0.933159	0.847437	1.10892	1.17276	0.860733	0.81454	0.381824	0.893498	0.907223	1.02108	1.14383	1.18284	0.951987	0.979571	1.11065	1.02762	1.02277	1.1083	0.882392	0.928228	0.869773	1.05333
TCGA-44-5645-01B	1.02317	0.926494	1.05828	0.976769	0.944504	1.02918	0.958193	1.03119	0.881854	0.698633	1.03114	1.01048	0.518707	0.986421	0.875112	1.01316	0.976763	0	0.91775	0.990662	0.986869	1.02293	0.997442	0	0.867852	0.894434	1.05085	0.981215	0.883079	0.898969	0.774116	0.864992	0.683035	0.582344	0.966088	0.748664	1.01897	1.01847	1.05068	1.00044	1.02764	1.00363	1.01848	0.904757	0.951714	0	0.806915	1.01197	1.00266
TCGA-44-6147-01B	1.08396	1.05589	1.18045	1.08948	0.941909	1.11258	1.0261	1.16846	0.979403	0.938971	1.09374	1.0855	0.679677	1.07382	1.06757	0.97723	1.10931	0	1.04247	1.07314	1.05443	1.00569	1.04387	0	0.978685	1.01859	1.08676	1.13883	1.02923	1.00128	0.890951	1.15312	0.778619	0.656917	1.13455	0.91386	1.07695	1.18595	1.14169	1.15793	1.0363	1.14794	1.13901	1.05124	1.11961	0	0.842239	1.13563	1.0932
TCGA-44-6775-01C	1.03557	1.00405	1.12013	0.996501	0.927619	1.03101	1.02137	1.07828	0.94206	0.914016	1.06234	1.05101	0.540874	1.01444	0.929596	0.907589	1.05741	0	1.01933	1.04081	1.03036	1.03714	1.01989	0	0.879312	0.936202	1.11519	1.09019	1.06323	0.953658	1.00874	1.08506	0.70154	0.657242	1.08914	0.875402	1.02704	1.11776	1.07725	1.0133	0.994008	1.08103	1.06955	0.936024	1.06277	0	0.810053	1.03836	1.01024
TCGA-44-7659-01A	1.11466	0.954326	1.29943	1.035	1.03985	1.13251	0.960557	1.15933	0.978486	0.883868	1.03046	1.0469	0.238853	0.935983	1.14634	1.11754	1.06581	0	1.04841	1.14669	0.635948	1.18885	0.907024	0	0.56069	1.01112	1.13028	1.07541	1.11101	0.981181	1.19882	0.913832	0.99538	0.993584	1.03752	0.915034	1.08585	1.12612	1.14398	1.07404	1.06368	1.15948	1.06187	1.04216	1.08461	0	1.09263	0.993028	0.991325
TCGA-44-7660-01A	1.07027	1.07327	1.14374	1.10461	1.04362	1.08271	1.03889	0.976116	0.927521	1.01864	1.20726	1.19098	0.0925093	0.923485	1.16912	0.921763	1.08037	0.793021	0.403099	0.982235	0.954724	0.989645	0.879349	1.22466	0.396216	1.02427	1.20266	1.09006	1.06598	1.13937	0.939942	0.925242	0.810033	0.515772	0.899289	0.915467	1.03267	1.24087	0.678077	1.19546	1.05089	1.00726	1.13312	1.07293	1.11888	1.08348	1.01143	1.01417	1.16129
TCGA-44-A47G-01A	1.19795	1.07646	1.35334	1.11381	1.00872	1.05785	1.01679	1.16143	0.837582	0.86902	1.18302	1.18747	0.173365	1.11279	1.226	1.05337	1.0613	0	1.11915	1.08717	0.528518	1.02832	0.866095	1.13728	0.39143	1.17852	1.2616	1.17314	0.890627	0.927762	1.17654	1.21012	1.13871	0.454475	1.082	0.98848	1.12028	1.25896	1.23149	1.14175	0.843779	1.23267	0.479682	1.09159	1.13623	0	0.900257	1.08218	0.389466
TCGA-44-A4SS-01A	1.11365	1.03008	1.08899	1.07628	1.03797	0.951076	0.995712	1.07236	0.853316	0.840462	1.23978	1.15726	0.112611	1.01323	1.19197	0.969589	1.10526	0	1.10559	1.02277	0.565043	1.11735	0.847259	0	0.22559	0.898442	1.14873	1.13181	1.03817	0.902724	1.07192	0.877457	0.94289	0.507542	1.00372	1.01557	1.0958	1.2024	1.08636	1.04474	0.785432	0.91977	0.246538	1.06931	1.05991	0	1.11216	0.961524	1.12339
TCGA-49-6742-01A	1.13015	1.03032	1.07117	1.06605	1.01749	1.00409	1.02676	1.12891	0.949746	1.00506	1.14404	1.1107	0.271165	1.00876	1.15607	1.0062	1.10373	0	0.708375	1.13222	0.809572	1.084	0.999814	1.16579	0.520574	0.934929	1.21277	1.03395	0.982344	1.07736	1.01751	0.944396	1.04555	0.459248	0.995048	0.918016	1.09224	1.14066	1.13598	1.00416	0.949291	0.696483	1.01331	1.05431	1.13648	0.896892	0.765707	0.945192	1.0067
TCGA-49-AAQV-01A	1.09416	1.08213	1.35747	1.13046	1.11902	1.0289	1.08323	1.18115	0.826703	0.816737	1.11263	0.984323	0.345725	0.958114	1.22054	1.15057	1.14734	0	1.08742	1.14747	0.677117	1.18027	0.848525	0	0.74745	0.94826	1.13694	1.16851	1.16144	0.88118	1.20019	1.13141	1.01721	0.354934	1.07693	0.993372	1.09091	1.05897	1.19266	1.13364	0.806422	1.16365	1.05725	1.13475	1.14887	0	1.0482	1.03577	1.05262
TCGA-49-AAR3-01A	1.14838	1.11043	1.3463	1.07775	1.06614	1.18739	1.07802	1.23215	0.701167	0.725785	1.25371	1.19297	0.160968	0.858512	1.27202	1.08398	1.26106	0	0.572594	1.10487	0.712599	1.13015	0.76669	1.29456	0.388267	0.903591	1.27762	1.0973	1.06325	1.20586	1.07938	1.1889	1.08846	1.14581	1.06321	0.965599	1.16252	1.3094	1.24223	1.21938	1.1628	1.24781	1.1582	1.10998	1.21915	0	1.09813	1.14987	1.15664
TCGA-49-AAR4-01A	1.23107	1.04143	1.31735	1.12965	1.10496	1.20567	1.05325	1.28291	0.708957	0.60139	1.16184	1.07349	0.2405	1.03505	1.18357	1.17863	1.11958	0	1.13373	1.12415	0.534206	1.11434	1.15387	0	1.21796	0.842131	1.07682	1.09424	1.02373	0.760106	1.10236	0.761875	0.393396	0.290166	0.981885	1.0161	1.088	1.15469	1.20336	1.04498	0.975483	1.1848	1.135	1.12181	1.14013	0	1.00109	1.07872	1.12236
TCGA-49-AARE-01A	1.09488	1.09966	1.24005	1.12673	1.08687	1.20883	1.11384	1.19505	1.32268	0.823725	1.29354	1.16463	0.121522	0.941371	1.29156	0.800872	1.1521	0	1.23605	1.1572	0.629116	1.13413	0.835744	0	0.329889	1.25293	0.730942	0.896211	0.811399	0.85946	1.07894	0.946317	0.977734	1.16613	0.942803	0.795873	1.13204	1.32687	1.20071	1.18286	1.08922	1.07415	1.14886	1.15325	1.24716	0	1.00652	0.951081	1.1897
TCGA-49-AARN-01A	1.04994	0.870855	1.26371	0.988441	0.98246	1.05548	0.978542	1.18723	0.847883	0.743681	1.03645	0.935885	0.371195	0.955131	1.11806	1.07774	1.01561	0	1.02021	1.07681	0.458627	1.07462	0.802107	0	0.884821	0.863347	1.14277	0.955926	0.935674	0.856535	1.10468	0.960577	0.962932	1.03063	0.963093	0.78513	1.02011	1.14628	1.12333	0.994432	0.91163	0.889155	1.03232	0.997916	1.04784	0	1.0222	0.916722	1.05612
TCGA-49-AARO-01A	1.14118	1.04224	1.34484	1.12477	0.996079	1.11553	1.06288	1.15313	0.693965	0.65251	1.16014	1.14046	0.223492	0.912014	1.21508	1.10349	1.12108	0	1.0706	1.06036	0.5787	1.05529	0.659323	1.14515	0.551462	1.20784	1.25703	0.898185	0.91291	0.774623	0.99037	1.10656	1.15528	0.343038	1.02713	1.04624	1.16858	1.1919	1.22279	1.09304	1.02801	1.203	1.11117	1.07103	1.18331	0	1.01462	1.054	1.14837
TCGA-49-AARR-01A	1.12396	0.940209	1.304	1.09682	1.07269	1.13573	1.02253	1.0893	0.811538	0.388804	1.12156	1.06611	0.155553	0.993237	1.17549	0.999152	1.11567	0	1.06836	1.11395	0.7904	1.14299	0.854419	0	0.365362	1.11219	1.13146	1.09992	1.12639	0.923771	1.20751	0.949172	1.02468	0.565702	0.94013	1.12112	1.11438	1.18536	1.13764	0.990973	1.08324	1.17225	1.07655	1.03506	1.09036	0	1.17493	0.98685	1.09676
TCGA-4B-A93V-01A	1.10707	0.95977	1.26262	1.08318	1.11847	0.953144	1.09261	1.31675	0.928026	0.875356	1.03289	0.956975	0.232728	0.962656	1.15391	0.970308	1.15938	0	1.03807	1.17105	0.999128	1.02821	1.16948	0	0.873333	1.04528	0.826086	0.814692	0.939444	0.956303	1.05798	0.92285	0.598374	0.401518	0.742579	1.01003	1.00716	0.991219	1.14347	1.01949	0.962629	0.996491	0.990984	0.875294	1.12323	0.446572	0.883654	0.795861	0.918378
TCGA-50-5051-01A	1.18553	1.08909	1.22742	1.16537	1.19594	1.17645	1.07933	1.09088	0.91613	0.901438	1.29955	1.02906	0.372162	1.13644	1.23759	1.03705	1.20114	0	1.1639	1.18229	0.954417	1.11171	0.902129	1.12202	0.794393	1.14674	1.02746	0.985584	1.04879	1.25048	1.36948	1.01387	0.559533	0.40919	1.02545	1.03737	1.11935	1.17958	1.21032	1.02312	1.0033	1.03285	1.08484	1.05564	1.13864	0.489929	0.935499	0.827323	1.12176
TCGA-50-5942-01A	1.08401	0.697345	1.26087	1.06602	1.02981	1.13501	1.00305	1.08044	0.99449	0.885865	0.94521	1.05424	0.338608	0.894833	1.15997	1.15609	1.01297	0	0.946847	1.16489	0.767081	1.19133	0.957514	0	1.21068	1.04536	1.13667	1.0081	1.02914	0.981495	1.10443	0.935963	1.02146	0.644537	0.856883	1.04927	1.04788	1.14856	1.10166	1.03942	0.942683	1.18338	0.994453	1.02621	0.92801	0	0.802427	0.977505	1.13085
TCGA-50-7109-01A	0.971348	0.947151	1.26684	0.959483	0.886687	0.921423	1.03898	0.93402	0.898756	0.951288	1.10915	0.889249	0.264279	1.02183	1.11498	1.101	1.02392	0	0.938002	1.01874	0.942981	1.01953	1.00167	0	0.605799	1.07239	0.992584	0.998871	0.981327	1.01242	0.991042	0.914121	0.783445	0.52374	0.932122	0.977252	0.947784	0.984301	1.08353	1.0358	0.869516	1.00666	0.929864	0.975484	0.947309	0.517947	0.851607	0.763049	0.912492
TCGA-55-6981-01A	1.0809	1.07456	1.41092	0.989035	0.949817	1.05734	1.00783	1.00935	0.776292	0.817857	1.20217	1.15441	0.285619	1.12442	1.21624	1.05928	1.03688	0	1.04654	0.964241	0.792875	1.00262	0.778872	1.12091	1.1421	0.967759	1.02227	1.03818	0.94196	1.24484	0.886357	0.764353	1.04317	0.369211	1.17284	1.033	1.03493	1.10952	1.18466	1.05081	1.05443	1.07283	1.03844	1.04764	1.14246	0	1.03445	0.913192	1.03945
TCGA-55-6984-01A	1.06976	0.883006	1.2795	1.09002	1.0572	1.22739	0.941713	1.00966	0.910806	0.935122	1.19712	1.08005	0.341994	0.978198	1.24366	1.10407	1.1288	0	1.02351	0.899989	0.366195	0.967344	0.896008	1.04353	0.837424	1.14017	0.829603	1.0338	0.827522	1.22353	0.996089	0.903432	1.01248	0.59217	0.97304	1.06505	1.03606	1.17785	1.13981	1.15908	1.10633	0.993434	1.14875	0.997224	1.14045	1.41628	1.11282	0.823516	1.13928
TCGA-55-6985-01A	1.07804	0.987431	1.33055	1.05351	1.05434	0.915724	0.958614	1.06892	0.683206	0.751682	1.18744	1.24078	0.281219	1.14734	1.18802	1.03914	1.12137	0	1.11044	1.07349	0.772945	1.11946	0.765341	0	0.608674	0.904372	0.847367	0.967185	0.882703	0.83599	1.10862	0.731739	1.01844	0.395321	1.01378	1.04172	1.07973	0.890071	1.15143	1.10619	1.05411	1.14038	1.02774	0.999658	1.02692	0	1.13633	0.934279	1.0334
TCGA-55-6987-01A	1.10156	0.962648	1.32148	1.08462	1.12998	1.06379	1.03598	0.997683	0.868124	0.892719	1.05705	0.984908	0.127249	1.09183	1.14631	0.929068	1.0667	0	0.949242	1.04539	0.940751	1.18716	0.901152	1.13567	0.372557	1.12935	0.859889	1.04094	1.09352	0.93343	0.909853	1.04923	0.969905	0.499731	0.942879	1.03382	1.01731	1.09951	1.15873	1.05277	1.01484	1.12354	0.523191	0.939795	1.12199	0	0.864173	0.727394	0.367198
TCGA-55-7725-01A	1.18282	1.05144	1.36476	0.948266	1.08508	0.945254	1.03969	1.08448	1.00499	0.920862	0.956777	1.08588	0.284444	1.15816	1.12423	1.13193	0.975095	0	0.872272	1.16155	0.5706	1.12268	0.950085	0	0.66195	0.964426	1.20596	1.10252	0.96813	0.998069	1.0872	0.942086	1.04549	0.506593	1.12119	1.06387	1.09864	1.16228	1.20265	1.1057	0.970057	1.28732	1.04024	0.895903	0.967719	0	0.796756	0.931544	1.013
TCGA-55-7727-01A	1.14406	1.0763	1.33548	1.06923	1.02042	1.03536	0.934978	1.04011	0.959008	0.914001	1.12483	0.977928	0.362824	1.14135	1.11828	1.09286	1.0375	0	0.977711	1.13922	0.637817	1.12341	0.911667	0.94193	0.709556	0.963425	1.11798	1.08092	1.01671	1.19584	1.15326	0.927455	0.983022	1.08861	1.17225	0.97163	1.04507	1.09306	1.18109	1.00335	0.995505	1.22304	1.04985	0.919817	1.13645	0.558345	0.793303	0.88938	1.02212
TCGA-55-7815-01A	1.13579	1.09964	1.32837	0.938424	1.00271	1.03799	1.12081	1.25821	0.991933	0.90001	1.17672	1.21999	0.371108	1.00265	0.952684	1.0232	1.09504	0	1.07627	1.08301	1.07174	1.17596	0.876335	0	0.690509	1.14491	1.03974	0.936952	0.981139	1.21211	1.19564	0.959486	0.711874	0.519528	1.12797	0.889497	1.07684	1.07672	1.08184	0.965502	1.01151	1.26152	0.982646	0.916779	0.985994	0	1.02633	0.676963	0.963515
TCGA-55-7907-01A	1.10081	1.06036	1.32494	1.08027	0.993249	1.0887	1.08815	1.05964	0.85319	1.0225	1.1407	0.847998	0.199435	0.898705	1.17774	1.02647	1.08502	0	0.648027	1.0918	0.47738	1.16652	1.1273	0	0.656594	0.897499	1.12856	0.955318	0.989807	1.11451	1.09427	0.830783	0.640725	0.407748	1.04164	0.960739	1.07272	1.14874	1.09858	0.994042	0.983204	1.19949	1.03229	0.955459	1.03692	0	0.926811	1.04398	1.03691
TCGA-55-7910-01A	1.12149	1.12915	1.36264	1.05421	0.898833	1.03702	0.911009	1.26826	0.931253	0.990863	1.17476	1.01849	0.397422	0.888976	1.12423	1.16277	1.06829	0	1.04518	1.12373	1.05063	1.20391	0.934078	0	0.787461	1.11996	1.17311	1.03349	1.01278	1.21945	1.14556	1.09144	0.82297	0.453003	0.876779	0.938817	1.07208	1.10776	1.17023	1.15337	1.01172	1.08907	1.11097	1.08401	1.10789	0	0.900648	0.850764	1.03143
TCGA-55-7913-01B	1.08052	1.04019	1.26353	1.01095	1.06903	1.10541	0.957319	1.20834	1.11029	0.938381	1.15877	0.976584	0.721193	0.918148	1.095	1.09246	1.03563	0	0.969073	1.06195	0.827619	1.0564	0.9184	0.749036	0.775202	1.03156	0.885892	1.02618	0.90846	1.12109	1.22383	1.05315	0.961429	0.548776	0.94146	0.810447	1.04174	0.949763	1.13442	0.964396	1.02424	1.02753	1.12269	1.05648	1.11487	0	0.986294	0.69421	1.02093
TCGA-55-7995-01A	1.03232	0.998564	1.00845	1.02017	0.953863	1.04257	1.00202	1.1292	0.925711	0.98187	1.20046	1.15779	0.0794625	1.04106	1.14101	0.971937	1.10995	0	0.308145	1.13921	0.887498	1.09872	0.977044	0	0.339649	1.10252	1.22982	1.08433	1.0462	1.16721	1.13889	0.974235	0.98236	0.61693	1.01615	0.930801	1.01189	1.04943	1.06807	1.10018	1.04078	1.1947	1.08166	0.982489	1.11405	0	0.952323	1.04323	1.0822
TCGA-55-8096-01A	1.09814	0.963386	1.33266	1.11072	0.902421	1.12766	1.00643	1.03233	0.798201	0.970653	1.11843	1.0876	0.156467	0.95205	1.16308	1.04256	0.985145	0	0.528781	1.03058	0.832925	1.0556	1.02736	0	0.816628	1.16394	0.847637	0.945218	0.897653	1.19473	1.02011	0.906508	0.583032	0.428766	1.0026	0.917092	1.12456	0.980634	1.15298	1.06533	1.11531	1.12697	1.02347	1.00634	1.14086	1.02839	0.938313	1.02805	1.11841
TCGA-55-8208-01A	1.10855	0.970982	1.2255	1.02035	1.04061	1.09737	0.948893	0.995984	0.791084	0.817256	1.12958	1.11012	0.0758246	0.975832	1.15321	1.11349	1.06201	0	1.04327	1.03609	0.798831	1.15543	0.820857	0.930182	0.239665	1.08719	0.707603	1.10313	1.12191	0.874231	1.06143	1.03164	0.975634	0.45951	0.99384	0.939653	1.07152	1.06234	1.1127	1.03278	1.0361	0.947682	1.04465	0.961054	1.06414	0	0.907332	0.834968	1.08406
TCGA-55-8507-01A	1.06398	1.11632	1.25534	0.985529	0.947514	0.97939	1.09853	1.06229	0.900335	0.388095	1.14403	1.14459	0.194109	0.923173	1.11316	1.11229	1.05863	0	1.06081	1.09563	0.928919	1.11161	1.08605	0	1.10805	1.14338	1.14205	1.06366	1.08042	1.0397	1.08756	0.87683	1.07225	0.51991	0.989137	1.01335	1.03974	1.05578	1.07822	1.14771	0.898813	1.0607	0.900449	1.0232	0.95976	0.722865	0.883797	0.871828	0.948336
TCGA-55-8508-01A	1.08795	0.935137	1.25253	1.03979	1.05076	1.06371	0.934742	0.970499	0.890613	0.903615	1.17944	1.05579	0.286835	0.897754	1.05019	1.00082	1.05084	0	0.984261	1.06762	0.773951	1.03891	0.878679	0	1.11732	1.08648	0.989077	1.00808	0.968206	1.18427	1.06407	0.97698	0.973556	0.522091	0.972529	1.01441	1.08419	1.07646	1.14587	1.02575	0.970811	0.94313	1.01107	1.01465	1.12924	0.821433	0.886987	0.819384	1.04096
TCGA-55-8512-01A	1.04325	0.98719	1.32325	1.17259	1.15803	1.21457	1.11726	1.30407	0.948792	0.915559	1.15575	1.11788	0.219012	1.04196	1.22258	1.14461	1.13893	0	1.13745	1.19257	0.858688	1.18694	0.950495	0.967046	0.593422	1.01168	0.932018	0.942574	0.975701	1.00281	1.01475	0.962628	0.70069	0.551384	1.0002	1.00754	1.09257	1.08982	1.13753	1.21178	1.00595	1.15378	1.10855	1.12075	1.12161	0	1.15771	1.10239	1.18328
TCGA-55-8514-01A	1.16239	1.19369	1.28599	0.947553	1.02727	1.18544	1.105	1.32326	1.23023	0.908262	1.13989	1.18585	0.174115	0.928069	1.24968	1.1259	1.10754	0.979435	1.16581	1.15639	0.759211	1.1821	0.96067	0	0.621598	1.16268	1.26049	0.983694	1.02598	1.03012	0.849802	0.988292	1.02865	0.4238	1.04547	1.19138	1.03982	1.14742	1.20407	0.984741	0.966585	0.783135	1.08385	1.15793	1.1939	1.03355	0.98014	1.13684	1.14282
TCGA-55-8615-01A	1.10709	0.929442	1.30748	1.07203	1.07579	1.13952	1.04445	1.18462	1.07245	1.02307	1.16237	1.11752	1.13367	0.941056	1.16284	1.20237	1.05012	0	1.00006	1.17254	0.9154	1.11809	1.11381	0	0.783368	1.0031	0.911117	0.995957	0.902142	1.21969	1.31097	1.0369	0.991128	0.499513	0.958078	0.914756	0.989661	0.952498	1.18286	1.07292	0.983121	1.1555	1.11649	1.02991	1.09698	1.02667	0.970116	0.801384	1.05596
TCGA-55-8616-01A	1.10649	1.01609	1.2795	1.01779	1.12266	1.06422	1.07421	1.17429	0.802552	0.839805	1.04018	1.23918	0.212702	0.972203	1.21662	1.08033	1.05865	0	1.08456	1.14521	0.80806	1.08488	0.862578	1.01563	0.536313	0.964168	1.14849	0.97398	0.89995	1.17664	0.749827	0.782859	1.04215	1.04462	0.956213	0.99903	1.09976	1.16635	1.16156	0.780247	0.99541	1.13779	1.04197	1.14515	1.07877	1.01376	0.796498	1.05186	1.03089
TCGA-55-A48Y-01A	1.03703	1.03625	1.24804	1.10268	1.13719	1.12209	0.946535	1.28165	0.88156	0.979852	1.20738	1.13679	0.305206	1.02879	1.17838	0.915291	1.10618	0	1.1066	1.11835	0.883975	1.12798	0.966799	0.891471	0.548516	1.06463	0.830474	1.0238	0.930856	1.16759	1.18541	0.971316	0.995041	0.374591	0.946261	0.972713	1.04535	1.01072	1.20182	0.994196	0.942518	1.17157	1.17763	1.007	1.1628	0	1.04191	0.709193	0.494494
TCGA-55-A490-01A	0.979794	0.671997	1.32881	0.996121	1.05227	0.865415	0.931542	0.995143	0.682206	0.952697	1.04941	1.13372	0.170045	0.759928	0.973381	1.15354	1.07763	0	0.989356	0.907529	0.888321	1.13193	0.950453	0	1.0802	1.03267	0.94637	0.826551	1.02061	1.1457	1.07572	1.04786	0.854474	0.40676	1.05377	0.950168	1.04749	1.23189	1.02581	0.981641	0.877025	1.03358	0.981864	1.01624	0.931249	0.850837	0.737215	0.88777	0.98078
TCGA-55-A491-01A	1.14093	1.02497	1.35744	1.06297	1.07534	1.13948	0.956156	1.11517	0.82934	1.04164	1.24088	1.07572	0.254095	1.00152	1.21836	1.16183	1.13588	0	0.759582	1.09501	0.978004	1.24706	1.20978	0	0.549016	0.932143	1.0315	1.02419	1.11033	1.20668	1.1748	0.789778	0.926747	0.367368	1.12448	0.871502	1.0864	1.16903	1.20591	1.07935	0.988372	1.16913	1.08215	1.13256	1.17259	0	1.00699	0.974108	1.13733
TCGA-62-A46P-01A	1.13921	1.05266	1.36196	1.2024	1.09274	1.23283	1.07103	0.934924	0.966621	0.923744	1.22538	1.0209	0.177419	1.18487	1.20827	1.12042	1.0248	0	1.0259	1.20378	0.857752	1.18391	0.881025	0	1.02151	0.974261	0.802944	0.867995	0.755017	0.985105	1.31724	0.911523	0.7678	0.552011	0.851696	0.908742	1.0744	0.718401	1.20885	1.04159	0.895856	1.1734	1.07216	0.950868	1.1626	0	1.15336	0.877019	1.04129
TCGA-62-A46S-01A	1.11065	1.07346	1.3141	1.09048	1.01552	1.11268	0.941788	1.02266	0.916673	0.875455	1.18932	1.11982	0.304291	0.972732	1.11367	1.14452	1.10681	0	1.07389	1.14281	0.831728	1.13406	1.16816	0	0.764743	1.00174	1.20576	0.908242	0.680754	1.20374	1.15425	0.90331	0.784216	0.549709	1.04585	1.06933	1.02521	0.73333	1.16343	1.02093	0.979439	1.12793	1.00936	0.989805	1.1136	0.73079	1.04411	0.836576	1.08323
TCGA-62-A470-01A	1.21223	1.19375	1.22565	1.13966	1.15769	1.20984	1.05079	1.37878	1.06901	1.06135	1.263	1.29245	1.03773	1.05955	1.24501	1.10504	1.16166	0	1.19143	1.12194	0.967745	1.16934	1.14756	0	0.539799	1.0848	1.0335	1.08219	1.04675	1.25273	1.3167	1.06726	1.11911	0.454776	0.969947	1.17926	1.14453	1.26148	1.2711	1.25062	1.15492	1.27698	1.0274	1.13952	1.14237	1.02661	1.15947	1.06365	1.15859
TCGA-62-A471-01A	1.05019	0.997401	0.981168	0.992403	0.941968	0.978334	0.928236	1.06242	0.969026	0.973044	1.17425	1.12737	0.229775	0.952971	1.16274	0.887446	1.07099	0	1.06098	0.9723	0.642306	1.24311	0.956543	1.20866	0.55514	1.09825	0.817541	1.00567	0.980768	1.07313	1.24037	0.997753	0.362642	0.700533	0.916221	0.900263	1.06956	1.09514	1.12077	1.02713	0.940953	0.850475	0.997332	0.897812	1.07532	0	1.00532	0.809458	1.06964
TCGA-64-5779-01A	1.03548	0.949684	1.24718	1.01093	0.912989	1.02932	0.999347	1.14854	0.907976	0.868166	1.06821	1.12263	0.368045	1.00164	1.12276	1.10881	0.994769	0	0.935006	0.955673	0.974469	1.05785	0.867416	0	0.800839	0.977087	1.02593	0.946373	0.888973	0.954435	0.766587	0.953297	1.05696	0.443218	0.914895	0.907504	1.01253	1.09938	1.09537	0.982435	0.973847	1.09015	0.996908	1.02503	0.958984	0.686183	0.845478	0.943044	1.0155
TCGA-67-4679-01B	1.08522	0.88847	1.35882	0.85269	1.05496	0.988986	1.02395	1.26078	0.953597	0.891398	1.07006	1.1199	0.178353	0.908959	1.15662	1.18223	1.05414	0	0.976124	1.21442	0.704495	1.21669	1.14447	0	0.44128	1.14455	1.10916	1.15401	1.13328	1.18225	0.923966	0.838573	0.962162	0.404525	1.02171	0.977581	1.05414	1.13741	1.10342	1.07949	0.978816	1.19175	1.00558	1.04701	1.19856	0	0.613261	1.01667	1.06804
TCGA-69-7764-01A	1.01537	1.02218	1.26584	0.978716	1.03516	1.03384	0.971535	1.06927	0.980738	0.83655	1.06983	1.13585	0.346182	0.982443	1.07783	1.10542	1.01073	0	0.823546	1.08642	0.812388	1.08667	1.05589	0	0.793059	1.08359	1.02791	1.07321	1.04018	1.13573	0.978334	1.02647	0.97925	0.515373	0.930725	0.887148	0.984176	1.07355	1.12844	1.04876	0.880821	1.09535	1.04603	1.01258	0.982095	0	0.742075	0.888869	0.959295
TCGA-75-6214-01A	1.13403	1.10854	1.20848	1.06274	1.03568	0.94364	1.02182	1.05576	0.88111	1.05954	1.24216	1.18428	0.555918	0.875854	1.21534	1.13242	1.21132	0	1.18408	1.09093	0.990101	1.08908	1.11056	0	0.876589	0.982158	1.16458	1.05422	1.0631	1.14948	0.931944	0.875291	1.03202	0.485922	1.13713	1.08443	1.12238	1.28631	1.20579	1.02024	0.916467	1.12486	1.07416	0.998676	1.00768	1.16708	0.947153	0.883393	0.995636
TCGA-75-7025-01A	1.16147	1.03855	1.37947	1.09541	1.07543	1.16284	1.14455	1.24733	1.16623	1.06284	1.12901	1.21783	0.314965	1.09741	1.22191	1.19315	1.14674	0	1.12766	1.12917	0.830052	1.19809	1.19027	0.969631	0.748984	0.972631	1.17806	1.12893	1.17664	1.22569	1.09367	0.947663	1.11469	0.506705	1.05176	0.96053	1.10369	1.1435	1.20423	1.15208	0.955693	1.1779	1.13064	1.10763	1.13123	0	1.02578	1.09084	1.17456
TCGA-75-7031-01A	1.12558	1.12447	1.21434	1.06591	1.03262	1.22742	0.990753	1.29716	1.03125	1.05019	1.2005	1.22579	0.320697	0.89367	1.15821	1.0247	1.11596	0	1.07222	1.03678	1.09085	1.0161	1.07731	0	1.15853	1.09955	1.213	1.10386	1.14359	1.21376	1.27009	0.980941	1.09863	0.536959	1.02935	1.00641	1.07807	1.15116	1.16763	1.01083	0.965688	1.13811	0.961562	1.04787	1.02539	0	1.02106	0.821068	1.05497
TCGA-78-7149-01A	1.12173	1.03096	1.13134	1.079	1.12918	1.12856	0.906937	1.2593	1.01716	0.958322	1.06574	1.15459	1.06684	0.99437	1.19043	1.05733	1.08467	0	1.06365	1.03494	0.697801	1.11406	0.973082	0	1.16428	1.00851	1.02243	1.02323	1.00333	1.13457	0.947339	1.04566	0.94205	0.551057	0.702744	0.86954	1.03813	0.916266	1.16887	1.11055	0.893596	1.09358	1.00277	1.04607	1.04953	0.592615	1.16888	0.85446	1.05543
TCGA-78-7153-01A	1.11972	0.932895	1.26796	1.0508	1.03252	1.02588	0.957594	0.857621	0.939072	0.922812	1.17201	0.938674	0.324871	0.875581	1.08348	1.12087	1.08273	0	1.05484	1.08988	0.917075	1.06105	0.90103	0	0.623141	1.02663	1.01927	0.932467	0.935726	1.03874	1.17013	0.938309	0.836941	0.555843	0.930402	0.959159	1.0827	1.11204	1.11606	1.00637	0.940197	1.05574	1.02251	0.870074	1.04456	0	1.09856	0.810849	1.00466
TCGA-78-7161-01A	1.06046	0.850963	1.3875	0.963642	1.12953	1.13783	1.05868	1.25745	0.995647	0.932945	1.17632	1.02169	0.596283	0.98625	1.17626	1.17916	1.08056	0	1.041	1.15231	0.900335	1.07181	0.908776	0	0.960276	1.053	0.972767	1.01144	0.967137	1.04326	1.28697	1.00362	1.0038	0.537006	0.908876	0.902468	0.993339	1.18399	1.25634	1.01387	0.941339	1.11142	1.05435	0.923921	1.04656	0	0.843386	0.676013	0.98832
TCGA-78-7540-01A	0.883731	1.09253	1.22125	1.10143	1.10787	1.2138	1.09565	1.30987	1.09056	1.02337	1.17571	1.25214	0.289519	0.803979	1.19348	1.14027	1.17387	0	0.746487	1.08085	0.437297	1.19914	1.07917	0.828264	0.559179	0.884724	0.515974	0.743665	0.594308	1.16028	0.961373	0.900202	1.12869	0.485725	0.967893	0.901697	1.10675	1.08311	1.2105	1.07383	1.12897	1.00666	1.16093	1.08074	1.08523	1.25605	1.03032	0.920828	1.14188
TCGA-78-8640-01A	1.01426	0.947979	1.19041	1.11849	0.938189	0.898108	1.07396	1.16808	0.892575	0.907011	1.09777	1.10228	0.114304	1.06146	1.16112	1.00797	0.996531	0	0.894612	0.853422	0.746491	1.2369	0.924621	0	0.261532	0.90047	1.18911	0.97775	1.03447	0.946006	1.18608	0.904731	0.904594	0.529842	0.945367	0.99255	1.01678	1.22983	1.13198	1.03157	0.760348	1.1097	0.996077	1.10291	1.00167	0	0.839246	0.975897	1.09497
TCGA-86-7714-01A	1.08435	0.811793	1.2492	0.995054	0.967889	0.942496	1.05569	1.08177	0.896166	0.899013	1.06205	1.02729	0.272697	0.91822	1.0121	1.06771	1.07243	0	0.999665	1.04389	0.706977	1.07219	0.906164	0	0.73465	1.09723	1.13467	1.02455	1.01663	1.16364	1.05681	0.880617	0.986537	0.563097	0.936932	1.07269	1.06238	1.09442	1.12988	1.03253	1.04891	1.1515	1.02317	0.980989	1.04687	0	0.860782	0.947063	1.0136
TCGA-86-8585-01A	1.0643	1.03455	1.29155	1.02162	1.00918	1.10528	0.98903	1.05961	0.803126	0.832459	1.08639	0.974711	0.122189	0.958792	1.21112	1.06465	1.0834	0	1.00429	0.986812	0.552039	0.995789	0.870145	1.12257	0.419043	0.938565	1.09962	1.08138	1.19325	0.927773	1.0868	0.937504	1.04082	0.409545	0.918925	0.89991	1.03024	1.1942	1.13307	1.17948	0.966654	1.04969	0.967508	1.06942	1.1006	0	0.890302	0.983958	1.0596
TCGA-86-A4D0-01A	1.08552	0.997504	1.25111	1.07146	1.11155	1.13259	0.928266	1.25813	1.02192	1.12595	1.16101	1.02202	0.330026	1.06729	1.20574	1.06969	1.12268	0	0.795831	1.05353	1.03803	1.04838	1.05842	0	0.685876	1.08768	0.964999	1.02311	0.961971	1.12419	1.10299	0.91689	0.967623	0.662739	1.04699	1.00723	1.10027	1.03948	1.11289	1.0217	1.00198	1.18226	0.946995	1.01361	1.01065	0	0.876354	0.98915	0.973406
TCGA-93-7348-01A	1.15136	0.883102	1.35711	1.04449	1.01454	1.10998	1.07748	0.997429	0.896039	0.907161	1.18734	0.967095	0.267442	1.01264	1.16535	1.20176	1.14129	0	1.10506	1.16113	0.757107	1.18291	0.925984	0	1.24311	0.961808	1.25733	1.07247	1.02094	1.25331	1.2525	0.857142	1.04784	0.597317	1.09871	1.01226	1.02376	1.03534	1.16938	1.02989	0.915111	1.15249	1.05926	1.04931	1.15104	0	1.02663	0.838004	1.04695
TCGA-95-7944-01A	1.20429	0.858141	1.34414	1.06748	1.0827	1.12528	1.09302	1.33082	0.851929	0.767195	1.20312	1.09081	0.228717	1.03591	1.1892	1.1402	1.08686	0	1.04896	1.04626	0.692974	1.08681	0.862949	0	1.24513	0.979867	1.15068	1.11194	1.18106	0.835898	0.950898	0.92364	0.954669	0.337168	0.830943	1.09223	1.07384	1.24925	1.17613	1.08877	1.00755	0.9537	1.04007	0.911764	1.12214	0	1.06702	0.747957	1.04148
TCGA-97-7937-01A	1.0985	1.21453	1.30844	1.0276	1.07382	1.05321	1.1273	0.987317	0.824425	0.833461	1.16163	1.13865	0.338391	0.954992	1.20288	1.1399	1.08561	1.07848	1.10962	1.09861	0.858473	1.00083	0.85241	0.997308	1.16246	0.968526	0.96138	0.971603	0.951699	0.945467	1.05778	0.753765	0.962944	0.373916	1.06337	1.07756	1.00536	1.06902	1.11792	0.989113	0.798105	0.918792	1.03008	1.0784	1.06044	0.725323	0.853862	0.895666	1.07334
TCGA-97-8171-01A	1.09598	1.07506	1.32085	0.950756	0.907896	0.784662	1.04174	1.00305	1.0502	0.962092	0.950447	1.09547	0.236608	0.760371	1.1769	1.10843	0.981539	0	0.90031	1.06884	0.898476	1.0175	1.02986	0	1.18811	1.08797	1.25791	0.788475	1.09839	1.00914	1.07033	0.968255	1.06298	0.532191	0.793675	1.0126	0.982562	1.14499	1.05061	1.08591	0.721891	1.10157	0.550444	0.963425	0.871497	0	1.09336	0.931879	1.12755
TCGA-97-8174-01A	1.09595	0.968636	1.3548	1.15435	0.927547	0.994524	0.863892	1.13696	1.00547	0.748569	1.11482	1.22573	0.302951	0.924524	1.19608	1.19384	1.12788	0	1.08645	1.14301	0.866847	1.17931	1.07432	0	0.791266	1.18361	1.18119	1.11588	1.12468	1.21002	1.21163	0.998928	1.04876	0.678402	1.04975	1.11286	1.03353	1.20852	1.14385	1.09522	0.946904	0.85329	1.01689	1.10564	1.07428	0.581779	1.16087	1.02202	1.17275
TCGA-97-8179-01A	1.07124	1.07573	1.12248	1.01542	1.04315	0.830286	1.00997	1.07629	0.819857	0.83289	1.20692	1.02925	0.186678	0.883838	1.16789	1.12787	1.10802	1.00277	1.07233	0.901121	0.839453	1.10653	0.853218	0	0.374077	1.10671	1.18672	1.02943	1.00552	0.899113	1.17969	0.798281	1.08821	0.361127	1.11332	0.983976	1.03607	1.10311	1.03044	1.07955	0.842846	1.05113	0.990785	1.0395	1.02207	0.515493	0.997108	0.917227	1.13717
TCGA-99-8032-01A	1.08225	0.911384	1.28519	1.01768	0.969727	0.958382	0.869439	1.19036	0.906174	0.837409	1.08643	0.886494	0.870027	0.891233	1.11459	1.0125	1.00306	0	0.937437	1.02538	0.916794	1.03558	0.830554	0.620399	0.919592	1.01249	1.04365	1.00967	0.9603	1.17145	1.06831	0.970043	0.999819	0.449435	0.872545	0.843713	1.01544	1.07535	1.10506	0.951319	0.94024	1.11579	0.998454	0.982493	1.06736	0	0.897632	0.75405	1.02606
TCGA-J2-A4AD-01A	1.1479	1.07008	1.22754	1.13392	1.10126	1.11302	1.03535	1.10534	0.814762	1.05337	1.14781	1.2142	0.35139	0.998508	1.24559	1.0909	1.10576	0	0.816771	1.07125	0.8376	1.0717	1.03607	0.688473	0.638474	0.861085	0.96552	0.937224	1.02111	1.13916	1.03555	0.905	1.02454	0.425826	1.16291	0.839425	1.08978	1.10086	1.21582	1.10329	1.09023	0.606679	1.092	1.09059	1.13774	0	1.03225	1.05089	1.15658
TCGA-L9-A444-01A	1.19476	1.09676	1.30887	1.06429	1.03603	1.10718	1.0022	1.11122	0.871432	0.862765	1.28827	1.08661	0.201947	1.22117	1.27085	1.15624	1.18415	1.03861	1.10873	1.17055	0.711455	1.26263	0.92069	1.15004	0.524603	0.932071	1.25824	1.02323	0.977993	1.23425	1.20084	0.923759	1.05357	1.05018	1.0745	1.04253	1.14149	1.04855	1.19298	1.22732	1.05599	1.28033	1.08968	1.04329	1.08921	0	1.11301	1.02357	1.20647
TCGA-L9-A7SV-01A	1.10296	1.00205	1.08651	1.06878	1.1153	0.924223	1.01431	1.06279	1.05915	1.06952	1.01953	1.07924	0.362475	1.08725	1.13791	1.08349	1.18045	0	1.15997	1.11357	0.886445	1.15799	1.1523	1.12686	1.14778	1.05202	1.1562	1.09391	1.07132	1.13881	1.17131	1.1199	1.08996	1.0528	0.968479	0.662783	1.11514	1.14737	1.11683	1.15264	1.01676	1.16917	0.983889	1.07134	1.01598	0.511908	0.775466	0.973667	0.92907
TCGA-MN-A4N1-01A	1.1471	1.01709	1.19994	1.20353	1.22101	1.18548	1.10166	1.16326	0.751318	0.667983	1.20453	1.10598	0.332732	0.985531	1.26064	1.12877	1.14238	0	1.12234	1.06255	0.475331	1.07928	0.761727	0	0.741262	1.18365	1.09457	0.554357	0.852453	0.782893	1.23351	0.676948	0.982575	0.977994	0.928023	0.846261	1.06522	1.01783	1.24345	1.17431	1.01508	0.538284	1.14793	1.12439	1.19145	0	1.03992	1.06654	1.18172
TCGA-MN-A4N4-01A	1.08248	1.02328	1.20779	1.08545	1.02203	1.00981	1.0952	1.05944	0.674098	0.288679	1.17722	1.17067	0.164944	0.888618	1.13279	1.09519	1.15039	0	1.05525	1.02418	0.568692	1.16598	1.0937	1.25209	0.46518	0.850971	1.08852	1.11641	1.03032	1.17394	0.966432	0.825439	0.952846	0.373808	1.08945	1.03501	1.0536	1.04432	1.20984	1.08822	1.1021	1.13835	1.1119	1.04911	1.13224	0	1.0378	0.872308	1.10848
TCGA-MP-A4SW-01A	1.12507	1.00271	1.24054	1.08095	0.984307	1.02892	1.01239	1.1223	0.761749	0.801445	1.1489	1.1652	0.146533	1.0006	1.18762	1.10301	1.08183	0	1.0719	1.08915	0.791789	0.98017	1.10994	0	0.411019	0.927241	1.02373	0.903286	0.976635	1.15074	1.02406	0.922945	1.02749	0.344553	1.05047	0.990017	1.09185	1.13103	1.12109	1.06876	1.02762	1.10628	1.04099	1.0379	1.10549	0	0.931057	1.01873	1.14242
TCGA-MP-A4T7-01A	1.00392	0.987117	1.23723	1.02071	1.01401	0.877209	1.04116	1.29056	0.940705	0.957593	1.12487	0.973188	0.893225	0.823119	1.16468	1.09912	1.05158	0	1.01124	1.01052	0.640688	1.09451	1.03424	0	0.444485	1.13773	0.957017	0.969487	0.994136	1.15995	1.17915	1.03744	0.911509	0.503504	0.873685	0.916121	0.994108	1.01518	1.07551	1.04781	0.945448	1.02128	0.985883	1.07139	1.10323	1.35264	1.11317	0.975729	1.10328
TCGA-MP-A4T8-01A	1.05321	0.896362	1.27403	1.02031	1.00268	1.06958	1.00981	1.10503	0.858494	1.03868	1.07246	0.989644	0.400732	0.86863	1.16419	1.08343	1.09838	0	0.899871	1.04416	0.735978	1.02265	0.82625	0	0.781008	0.941785	0.927098	1.00627	0.936401	0.877177	1.13532	0.902471	0.517759	0.41077	1.04632	0.898148	1.04552	1.1267	1.1222	1.02964	1.00844	1.06286	1.05263	1.02717	1.03849	1.10263	0.899314	0.923974	1.08271
TCGA-MP-A4TD-01A	1.14042	0.966649	1.29262	1.18004	1.12855	1.14059	1.15066	1.17808	0.875254	0.907837	1.24151	1.01338	0.254333	1.03422	1.26907	1.12956	1.13051	0	1.08892	1.17394	0.885247	1.15858	0.890117	0	0.506178	1.0497	1.15994	1.08693	1.12413	1.27168	1.18076	1.0291	1.16304	0.454983	1.01084	1.06955	1.13484	1.13492	1.20985	1.14479	0.974387	1.18491	1.06315	1.0651	1.19445	0	1.04572	1.03326	1.08235
TCGA-MP-A4TE-01A	1.10121	0.960227	1.24354	1.12646	1.09115	1.19488	1.11074	1.17697	0.954843	1.01159	1.21014	1.05521	0.252054	0.855478	1.17295	1.11387	1.05033	1.13281	0.996764	0.975555	0.975799	0.984538	0.983148	0	0.928987	1.05238	0.968097	0.884164	1.08398	1.19641	1.25621	0.882783	0.882029	0.492232	1.01046	0.973733	1.00982	1.27906	1.10665	1.07074	0.897037	1.02005	1.04113	1.1203	1.10461	0	1.01425	0.863665	1.03938
TCGA-MP-A5C7-01A	1.16739	1.05252	1.07128	0.940055	1.0981	1.04552	0.982973	0.972872	1.06999	0.975917	1.1468	1.16627	0.941146	0.958161	1.16633	1.11723	1.06235	0	1.02004	1.10234	0.972229	1.13841	1.1758	0	1.13185	1.09655	1.22376	1.096	1.09325	1.20436	1.23743	1.06123	0.858103	0.65129	0.984104	1.10207	1.08945	0.982225	1.16508	1.03105	1.03763	1.09105	0.997976	1.0177	1.02585	0.273517	1.0651	0.769304	1.02172
TCGA-NJ-A4YQ-01A	1.19861	1.08693	1.2556	1.11555	1.0633	1.15569	1.01259	1.08441	1.00567	0.975017	1.24393	1.13311	0.120953	0.957528	1.23684	1.08315	1.18472	0	1.09321	1.07803	1.11008	1.13122	0.974303	1.2379	0.395309	1.0561	1.07588	1.16134	1.17589	1.04153	1.09139	1.14073	0.953158	1.20538	1.01793	1.09068	1.15449	1.292	1.14142	1.16286	1.0147	1.09736	1.09117	1.08642	1.1801	0	1.02382	0.984417	1.135
TCGA-NJ-A55O-01A	0.967382	0.97376	1.33413	0.987734	0.904411	1.05461	0.999344	1.08851	1.0049	0.934863	1.13524	1.07145	0.125795	0.950839	1.25266	1.03227	1.12958	0	0.569774	1.11328	0.730007	1.20538	0.929139	0	0.98079	1.07505	0.539991	0.769037	0.578138	1.26705	1.27888	1.08149	0.764124	0.607227	0.977796	1.1223	1.0012	0.630952	1.16772	1.09451	0.910843	1.15426	0.895469	1.01818	1.21464	0	0.969171	0.972595	1.14629
TCGA-NJ-A7XG-01A	1.07936	1.14058	1.22878	0.937473	1.07062	1.1133	1.02293	1.25276	0.908272	0.748292	1.09864	0.964154	0.50317	0.902667	1.11623	1.14654	1.03105	0	0.915986	1.09027	0.440531	1.10064	0.795336	0	0.816301	1.08716	0.999996	0.783144	0.994121	0.93348	1.10841	1.01194	0.969891	0.488836	0.88806	0.919979	0.976202	1.06232	1.07831	1.10875	0.840488	1.09316	0.91941	1.03831	0.984451	0	0.799576	0.934227	1.08335
TCGA-38-4632-11A	1.21868	1.30025	1.36134	1.15716	1.13648	1.25355	1.08534	1.15401	0.945727	0.945814	1.08775	1.12139	0.0377776	1.1016	1.28679	0.985029	1.18461	0	1.0946	1.15935	0.863421	1.22605	0.948126	0	0.101075	1.04388	1.17751	1.18386	1.16051	1.32832	1.24878	1.01896	1.09394	0.5033	1.05787	1.14842	1.16824	1.37882	1.29048	1.08891	0.341	1.18633	0.429335	1.06648	1.04753	0	0.876078	1.11979	1.24372
TCGA-44-6144-11A	1.1788	1.01472	1.3085	1.09034	1.06003	1.17536	1.00088	1.15968	0.854333	0.859476	1.11802	0.936267	1.04483	1.05411	1.19681	1.17383	1.20327	0	1.11787	1.18745	0.834755	1.10344	0.823914	0	0.236534	1.20425	1.25633	1.13113	1.10858	1.24977	1.19217	0.926411	0.61245	0.463631	1.07746	1.12935	1.13564	1.30047	1.17259	1.15956	0.327361	1.04989	0.365361	1.07996	1.17077	0	1.18231	1.12013	1.21037
TCGA-44-A4SU-01A	1.26543	1.3169	1.43597	1.14012	1.10779	1.02851	1.167	1.19213	0.768671	0.83363	1.26889	1.14063	0.319865	1.16942	1.2716	1.26748	1.25505	0	1.1757	1.12612	0.828782	1.21368	0.847648	0	0.770048	0.992079	1.18114	1.06774	1.10303	1.29815	1.27477	0.751733	0.49426	0.393274	1.19654	1.13958	1.16864	1.19817	1.27299	1.16092	1.00049	1.1833	1.11294	1.17079	1.14344	0.913338	1.02419	1.08667	1.23281
TCGA-49-4512-01A	1.28906	1.21435	1.48698	1.0712	1.11429	1.21888	0.730305	1.3703	0.676947	0.644725	1.30335	1.28201	0.153014	1.30124	1.37327	1.17071	1.29516	0	1.27229	1.31812	0.890246	1.27378	0.702131	0	0.423879	0.841075	1.37219	0.847113	0.644163	0.799673	1.28102	1.32681	1.05012	0.302652	1.01681	1.13867	1.23559	1.35965	1.07849	1.33225	1.14623	1.35465	1.21406	1.32729	1.20758	0	1.12238	1.22316	1.37772
TCGA-49-4514-01A	1.16321	1.31518	1.34046	1.2502	1.21596	1.26783	1.31866	1.49341	0.909057	1.00142	1.41962	1.24506	0.345856	1.1757	1.52256	1.22342	1.4291	0	0.77277	1.32919	0.935969	1.27782	1.00131	1.29156	0.851576	1.37244	0.852344	0.999947	0.721775	1.37534	1.53086	0.897808	1.02247	0.411443	1.16512	1.04912	1.22074	0.864818	1.36582	1.16835	1.15302	1.33434	1.21971	1.27446	1.39892	0	1.21185	1.19345	1.39501
TCGA-49-AAR2-01A	1.41579	1.34478	1.44216	1.23471	1.40974	1.39103	1.05844	1.59057	1.45143	1.2194	1.36483	1.27765	1.12417	1.19975	1.48489	1.25654	1.3357	1.31859	1.34311	1.36948	0.943068	1.32427	1.31094	1.1722	0.750617	1.2896	1.30285	1.2746	1.41486	1.46468	1.43314	0.790124	1.41147	0.512873	1.04385	1.15694	1.24843	1.328	1.28304	1.42366	1.14564	1.36471	1.32389	1.27693	1.35413	0.791334	1.31297	1.32977	1.23903
TCGA-49-AARQ-01A	1.40027	1.50031	1.39558	1.10208	1.45737	1.21112	1.40568	1.54415	0.806829	0.675242	1.46186	1.39686	0.140912	1.13972	1.47252	1.28027	1.34171	0	1.36631	1.33741	1.10259	1.49731	0.905221	0	0.336983	1.3978	1.16546	1.18125	1.42759	0.830491	1.1096	0.752728	1.55422	1.48014	1.31993	1.28875	1.37196	1.30148	1.57095	1.19995	1.34051	1.41952	1.27334	1.28724	1.60488	0	1.57013	1.33282	1.50945
TCGA-53-7813-01A	1.20189	1.34738	1.5108	1.16743	1.11267	1.11548	1.23091	1.11566	0.994249	0.957097	1.31103	1.26231	0.34962	1.27287	1.14589	1.1567	1.15334	0	1.14691	1.27674	1.07727	1.24104	0.897694	0	0.739574	1.02411	1.15763	1.19902	1.14811	1.32561	1.24812	0.941918	1.12095	0.435725	1.28061	1.04847	1.22333	1.36846	1.36502	1.13998	0.952127	1.39311	1.18437	1.10166	1.21227	0	1.00752	0.823258	1.13127
TCGA-53-A4EZ-01A	1.19918	1.25585	1.3197	1.03744	1.15648	1.0153	1.05505	1.26356	1.09434	0.982321	1.30961	1.17764	0.0626493	1.0592	1.28992	1.20832	1.17389	0	1.12059	1.28606	0.973621	1.39158	1.31111	0	0.287801	0.957095	0.901743	1.19229	1.29257	1.33221	1.37437	1.08317	1.31249	0.707748	1.03809	1.08985	1.21765	1.34362	1.28024	1.22096	1.11237	0.912372	1.17058	1.1513	1.23259	0	1.25472	1.0945	1.12842
TCGA-55-7724-01A	1.23317	1.16106	1.45337	1.11322	1.0919	1.12398	1.0072	1.16845	1.01728	0.991831	1.19869	1.21447	0.180137	1.01353	1.24805	1.02782	1.16626	0	1.06683	1.12498	1.06337	1.22919	0.950179	0	0.462868	1.22403	1.25922	1.16854	1.11837	1.31132	1.0554	1.19703	1.00526	0.55576	1.18194	1.11755	1.19781	1.37661	1.20006	1.12904	1.11599	1.02202	1.12777	1.09877	1.20132	0	0.903816	0.988006	1.19791
TCGA-55-7728-01A	1.25522	1.11606	1.39808	1.2376	1.27915	1.44276	1.32621	1.37357	0.84743	0.857268	1.27677	1.11387	0.0897353	1.07995	1.39261	1.32624	1.26588	0	0.328282	1.23647	0.524672	1.30527	0.876948	1.23022	0.198519	0.897454	1.12534	1.05287	1.13641	0.988387	1.36788	0.782688	1.14257	0.432017	1.08482	1.16948	1.23192	1.35797	1.40454	0.984146	1.20394	1.3257	1.23392	1.35133	1.37513	1.59886	1.04444	1.33862	1.19139
TCGA-55-8510-01A	1.19462	1.09389	1.36464	1.152	1.10435	1.14632	1.07488	1.21012	0.753944	0.827751	1.27332	1.2571	0.114447	1.11612	1.30259	1.17884	1.20385	0	1.23241	1.23449	0.601351	1.20359	0.868538	0	0.280303	0.958006	1.335	1.1175	1.07255	0.92384	1.24102	0.89077	1.20571	0.436353	1.11313	1.01165	1.18136	1.35075	1.28896	1.14352	1.07051	1.27359	1.17672	1.21689	1.22031	0	1.18116	1.15967	1.25087
TCGA-55-8619-01A	1.25611	0.957507	1.41121	1.20581	1.15255	1.23006	1.11986	1.18534	0.86301	0.914569	1.25403	1.17274	0.0816524	1.11655	1.3032	0.843897	1.20043	0	1.14368	1.18802	0.749991	1.18474	0.870084	0	0.262137	0.981393	1.20446	1.2464	1.25219	0.984651	1.27208	1.27599	1.07356	0.478966	1.07881	1.21839	1.17612	1.32884	1.28044	1.15544	0.867186	1.0953	0.431004	1.08887	1.24573	0	1.01621	1.10893	1.25053
TCGA-55-A4DG-01A	1.16971	1.08748	1.38097	1.03269	1.06968	1.09197	1.0549	1.1534	1.00453	0.957101	1.16267	1.27338	0.338318	1.10839	1.22827	1.08515	1.16749	0	1.08665	1.27881	0.703954	1.24828	1.05293	0	0.666604	1.07887	1.24289	1.14715	1.13802	1.05151	1.29679	0.983249	1.14333	0.582999	1.19055	1.00196	1.15181	1.26478	1.21186	1.10539	1.05913	1.30862	1.02669	1.14473	1.18904	0.660241	0.710283	1.11797	1.24587
TCGA-62-8397-01A	1.43971	1.24917	1.63804	1.05062	1.11665	1.15489	0.915915	1.30163	1.39183	1.04337	1.43686	1.34407	0.243177	0.847406	1.51006	1.4317	1.32923	0	1.2746	1.24806	0.797966	1.25114	1.03123	0	1.48928	1.47915	1.4853	1.19812	1.20119	1.09372	1.43522	0.967093	1.25948	0.475426	1.07012	1.31529	1.27812	1.59516	1.41719	1.30659	1.18471	1.27752	1.2324	1.28946	1.12346	0	1.35454	1.24748	1.40606
TCGA-62-A46R-01A	1.23426	1.16873	1.39754	1.11085	1.21004	1.16633	1.00563	1.1299	0.962448	0.941396	1.29789	1.24805	0.352339	1.17718	1.32194	1.23423	1.24336	0	1.17544	1.26037	0.667614	1.27233	0.96801	0	0.699364	1.05111	1.23883	1.08111	1.09411	1.03435	1.25624	1.02484	1.07755	0.553578	1.18066	1.07081	1.25391	1.40955	1.26891	1.21355	1.17011	1.26847	1.24796	1.01572	1.21562	0	1.25967	1.07705	1.27454
TCGA-69-7760-01A	1.18838	1.12339	1.34902	1.07266	1.20472	1.20056	1.22182	1.37503	1.2933	1.29467	1.33445	1.15858	0.565914	1.10619	1.25983	1.13545	1.20074	0	1.18329	1.18231	0.962591	1.16429	0.832791	1.03947	0.886973	1.29041	1.28513	1.12645	1.11705	0.874827	1.03015	1.12559	1.05639	0.379851	1.03154	1.0999	1.16079	1.23325	1.21357	1.18737	1.08197	0.796061	1.18394	1.20449	1.22552	0	1.12819	1.09522	1.18116
TCGA-75-6203-01A	1.19002	0.999979	1.38922	1.12326	1.09973	1.1815	1.02726	1.07923	0.853283	0.889372	1.15426	1.08393	0.0682257	1.03758	1.30432	1.2501	1.16019	0	0.355973	1.18494	0.836019	1.17085	0.86197	0	0.212293	1.23833	0.959345	1.02994	0.909246	0.974998	1.2468	0.851266	0.626429	0.459872	0.964905	1.15023	1.13291	1.02349	1.21248	1.11679	0.517511	1.28461	0.538149	1.04398	1.09824	0	1.00877	0.89506	1.17706
TCGA-78-7166-01A	1.30696	1.23778	1.34864	1.24541	1.22946	1.41055	0.976894	1.61248	1.1405	1.11557	1.32471	1.09738	0.278014	1.04247	1.45925	1.15122	1.29329	0	0.792787	1.1978	0.59158	1.26635	1.13625	1.20308	0.777435	1.1	0.988186	1.15453	1.16007	1.38696	1.28636	1.21434	0.730929	0.541651	1.04702	1.15578	1.20628	1.26595	1.45618	1.05102	1.06383	0.885909	1.2294	1.31358	1.40726	1.42693	1.02606	1.16986	1.37689
TCGA-78-7535-01A	1.20397	1.17115	1.5369	1.16213	1.19828	1.34006	1.17364	1.36476	0.724576	0.737096	1.16246	1.16081	0.269218	1.28809	1.38227	1.12839	1.2521	0	1.18085	1.2937	0.772835	1.29611	0.857832	1.21862	0.724634	1.31532	1.40513	0.603389	1.34229	1.33916	1.29853	0.680995	0.906288	0.333621	1.0259	0.92608	1.1663	1.27108	1.35895	1.34412	1.05882	0.881558	1.13492	1.21055	1.37415	1.47811	1.17854	1.19118	1.24802
TCGA-86-7711-01A	1.15792	1.25805	1.34917	1.1	1.15192	1.18085	0.962253	1.34924	1.19308	0.992876	1.14927	1.22392	0.0731165	1.03748	1.25594	1.10025	1.17352	0	1.08279	1.0712	1.00256	1.18941	1.00231	0.857144	0.404418	1.09003	1.13666	1.1946	1.04186	1.0593	1.23072	1.07824	1.03354	0.643335	0.987657	0.840018	1.14716	1.20606	1.29075	1.09179	1.10253	1.07357	0.371266	1.15754	1.16088	0	1.0653	0.972384	1.18186
TCGA-91-8496-01A	1.0718	1.09455	1.41184	0.718586	0.849399	0.934785	1.13206	1.07446	1.11032	0.850784	1.0187	1.20954	0.125647	0.882896	1.28193	1.28896	1.074	0	0.963592	1.23104	0.595409	0.310926	1.04017	0	1.23221	1.26563	1.28272	1.09404	1.08486	0.940387	1.314	1.25798	1.09653	0.534088	0.749468	1.03362	1.06247	1.19578	1.22336	1.19411	1.18196	1.11432	1.19504	0.805301	1.24814	0	0.621895	0.987794	1.2306
TCGA-91-A4BC-01A	1.272	1.02551	1.42281	1.13805	1.16674	1.23871	1.08824	1.2511	0.836488	0.780766	1.19753	1.05185	0.207889	1.15923	1.22931	1.1907	1.12403	0	0.698215	1.20039	1.07628	1.25962	0.882911	0	1.2805	1.20608	1.19068	0.776236	1.2251	0.905198	1.30424	0.81085	0.997487	0.366216	1.07028	1.00688	1.15965	1.29322	1.24914	1.29453	1.01434	0.968946	1.10753	1.17986	1.19383	0	1.0162	1.10501	1.20333
TCGA-91-A4BD-01A	1.21585	1.11437	1.50991	1.11273	1.11078	1.20736	1.18484	1.23181	1.07265	1.10306	1.14453	1.19778	0.191615	1.16319	1.36049	1.25654	1.25455	0	1.18193	1.28181	0.493683	1.34123	1.12773	0	0.725276	1.12461	1.37708	1.21853	1.20478	1.41015	1.44678	1.29785	1.1238	1.12818	0.977501	1.07841	1.22395	1.2697	1.33146	1.23603	1.07033	1.06841	1.00735	0.988319	1.24758	0	1.10881	0.985079	1.29438
TCGA-95-7043-01A	0.98274	1.10887	1.19662	0.846413	0.707528	0.731955	1.14175	1.15463	1.37664	0.465196	1.33102	1.15107	0.0567806	1.21311	1.2596	0.914457	1.2269	0	1.26847	1.26749	0.838743	1.12393	1.0834	0	1.27617	1.15309	1.30485	0.909063	1.13203	1.18204	0.803634	1.30796	1.39503	1.24928	1.10762	1.10039	1.07142	1.23295	1.1887	1.18603	1.20648	1.27237	1.22821	1.19347	1.31036	1.40395	1.08355	0.991362	1.31139
TCGA-95-A4VP-01A	1.26599	1.04139	1.4623	1.21028	1.16517	1.07431	1.17538	1.4707	0.925623	0.885243	1.27068	1.18456	0.896558	1.08792	1.30445	1.23644	1.24219	0	0.679374	1.30564	1.0535	1.27503	0.875968	0.943083	0.426787	1.21861	1.23992	1.13761	1.08571	0.971416	1.35254	0.951125	1.05231	0.461188	0.965657	1.0636	1.17651	1.34104	1.26144	1.21725	0.896671	1.14044	0.924229	1.19939	1.23228	0	1.04908	1.13161	1.22831
TCGA-97-8552-01A	1.23712	1.06684	1.42909	1.04886	1.06697	1.04698	1.12291	1.18914	0.868446	0.416027	1.18299	1.15666	0.12621	1.06035	1.26862	1.22197	1.18454	0	1.14208	1.211	0.746066	1.28729	0.945112	0	0.330801	1.04489	1.31967	1.11193	1.10956	1.32177	1.32293	0.833047	0.884281	0.487393	1.0117	1.20876	1.17002	1.23874	1.21092	1.13537	0.34258	1.14547	0.368386	1.12813	1.12112	0	1.0155	1.21276	1.245
TCGA-97-A4M2-01A	1.19185	1.04698	1.26455	1.15201	1.12311	1.15858	1.05671	1.1376	0.869794	0.939329	1.15177	1.09339	0.10235	1.04437	1.25029	1.15838	1.17578	0	1.14216	1.19945	0.895201	1.17276	0.917744	0	1.26261	1.0201	1.20674	1.22379	1.21853	1.02079	1.27979	0.897445	1.04188	0.529064	1.06996	1.14842	1.14773	1.25138	1.19427	1.12893	1.06654	1.00171	1.08909	1.10556	1.17992	0	1.02563	1.03104	1.19931
TCGA-J2-A4AE-01A	1.24255	1.14521	1.41331	1.09383	1.17303	1.24407	1.08062	1.33773	1.03617	0.984354	1.30188	1.2884	0.377527	1.07487	1.29141	1.28123	1.26193	0	1.21097	1.15101	0.934301	1.16337	0.942034	0	1.135	1.09729	1.35711	1.15764	1.20488	1.37981	1.26594	1.00319	0.801805	0.674809	1.13339	1.22887	1.20322	1.28599	1.2966	1.08438	1.13511	1.05605	1.18936	1.16617	1.17755	0	1.25475	1.1424	1.25579
TCGA-L4-A4E5-01A	1.15211	1.1108	1.37226	1.05969	1.03034	0.938012	1.1264	1.12173	0.870219	0.937359	1.27799	1.03439	0.334584	0.961619	1.23838	1.16074	1.16651	0	1.07273	1.09084	0.874903	1.05336	0.932933	0	0.774821	1.06093	1.10991	1.05923	1.06106	0.997645	1.17622	0.945533	0.859814	1.19288	1.1328	1.05691	1.15142	1.18661	1.24281	1.15092	1.07106	0.747492	1.02697	0.979939	1.06126	0	1.00058	1.06136	1.22133
TCGA-L4-A4E6-01A	1.24378	1.01917	1.38611	1.15323	1.12903	1.22716	1.0263	1.15354	0.841357	0.894212	1.19999	1.07516	0.0289297	1.08399	1.26227	1.18902	1.18412	0	1.17187	1.18662	0.832112	1.26369	0.86204	0	1.26209	0.948839	1.17761	1.26284	1.10915	0.961152	1.16509	0.950383	1.04517	0.478391	1.12044	1.14089	1.17643	1.31652	1.20679	1.1179	0.823092	1.17577	1.13489	1.12098	1.23118	0	1.02205	1.1444	1.24017
TCGA-NJ-A4YF-01A	1.33312	1.22798	1.61903	1.1753	1.22465	1.23648	1.17546	1.36779	1.17581	1.29377	1.40282	1.25461	0.328867	1.07286	1.43947	1.22488	1.27991	0	1.25349	1.38382	1.23162	1.31123	1.37935	0	0.748376	1.4268	1.34168	1.28425	1.38868	1.42638	1.40435	1.22584	1.23842	0.714102	1.2053	1.10983	1.24459	1.34789	1.39493	1.4135	1.2012	1.30093	1.24319	1.27082	1.33548	0	1.29119	1.08137	1.2583
TCGA-NJ-A55R-01A	1.20971	1.21543	1.28821	1.15727	1.17686	1.21685	1.06076	1.04158	1.15574	1.03859	1.32273	1.1724	0.213307	0.990705	1.27447	1.20622	1.18379	1.04432	1.12134	1.18609	1.02515	1.10964	1.27987	0	0.593037	1.21654	1.27631	1.18999	1.12417	1.32892	1.30171	1.12182	0.983337	0.803354	1.20576	1.06237	1.1647	1.18284	1.27725	1.13663	1.0909	1.17341	1.07087	1.04297	1.26327	0	1.14032	0.863245	1.15715
[truncated: 314 more columns]
