# Supplementary material for: Pathway potency in methylation altered network reveals lung cancer branching evolution and hallmarks
Source: iScience. 2026 Jul 10;29(8):116730. doi: 10.1016/j.isci.2026.116730 (PMC13380764; doi:10.1016/j.isci.2026.116730)
Supplement: Table S4. The top feature pathway sets and intersections, related to Figure 4 [file mmc4.xlsx]

## Sheet: Sheet1
hsaID	pathway_type	pathway_name
hsa00514	Metabolism	Other types of O-glycan biosynthesis
hsa00601	Metabolism	Glycosphingolipid biosynthesis
hsa00512	Metabolism	Mucin type O-glycan biosynthesis
hsa03018	Genetic Information Processing	RNA degradation
hsa04934	Human Diseases	Cushing syndrome
hsa03050	Genetic Information Processing	Proteasome
hsa01240	Metabolism	Biosynthesis of cofactors
hsa04390	Environmental Information Processing	Hippo signaling pathway
hsa05202	Human Diseases	Transcriptional misregulation in cancer
hsa05415	Human Diseases	Diabetic cardiomyopathy
hsa04657	Organismal Systems	IL-17 signaling pathway
hsa04330	Environmental Information Processing	Notch signaling pathway
hsa03450	Genetic Information Processing	Non-homologous end-joining
hsa04912	Organismal Systems	GnRH signaling pathway
hsa05168	Human Diseases	Herpes simplex virus 1 infection
hsa04713	Organismal Systems	Circadian entrainment
hsa04613	Organismal Systems	Neutrophil extracellular trap formation
hsa00240	Metabolism	Pyrimidine metabolism
hsa00470	Metabolism	D-Amino acid metabolism
hsa04922	Organismal Systems	Glucagon signaling pathway
hsa05215	Human Diseases	Prostate cancer
hsa00020	Metabolism	Citrate cycle
hsa04964	Organismal Systems	Proximal tubule bicarbonate reclamation
hsa03460	Genetic Information Processing	Fanconi anemia pathway
hsa00450	Metabolism	Selenocompound metabolism
hsa05133	Human Diseases	Pertussis
hsa04914	Organismal Systems	Progesterone-mediated oocyte maturation
hsa04022	Environmental Information Processing	cGMP-PKG signaling pathway
hsa05205	Human Diseases	Proteoglycans in cancer
hsa05152	Human Diseases	Tuberculosis
hsa05219	Human Diseases	Bladder cancer
hsa00590	Metabolism	Arachidonic acid metabolism

## Sheet: Sheet2
hsaID	pathway_type	pathway_name
hsa05017	Human Diseases	Spinocerebellar ataxia
hsa00601	Metabolism	Glycosphingolipid biosynthesis
hsa05202	Human Diseases	Transcriptional misregulation in cancer
hsa00470	Metabolism	D-Amino acid metabolism
hsa01240	Metabolism	Biosynthesis of cofactors
hsa00591	Metabolism	Linoleic acid metabolism
hsa00514	Metabolism	Other types of O-glycan biosynthesis
hsa05146	Human Diseases	Amoebiasis
hsa00450	Metabolism	Selenocompound metabolism
hsa03050	Genetic Information Processing	Proteasome
hsa04660	Organismal Systems	T cell receptor signaling pathway
hsa04510	Cellular Processes	Focal adhesion
hsa00830	Metabolism	Retinol metabolism
hsa04713	Organismal Systems	Circadian entrainment
hsa04081	Environmental Information Processing	Hormone signaling
hsa05171	Human Diseases	Coronavirus disease - COVID-19
hsa04270	Organismal Systems	Vascular smooth muscle contraction
hsa04923	Organismal Systems	Regulation of lipolysis in adipocytes
hsa00350	Metabolism	Tyrosine metabolism
hsa04621	Organismal Systems	NOD-like receptor signaling pathway
hsa04980	Organismal Systems	Cobalamin transport and metabolism
hsa00532	Metabolism	Glycosaminoglycan biosynthesis
hsa04122	Genetic Information Processing	Sulfur relay system
hsa03430	Genetic Information Processing	Mismatch repair
hsa05144	Human Diseases	Malaria
hsa00061	Metabolism	Fatty acid biosynthesis
hsa04145	Cellular Processes	Phagosome
hsa04922	Organismal Systems	Glucagon signaling pathway
hsa05152	Human Diseases	Tuberculosis
hsa04659	Organismal Systems	Th17 cell differentiation
hsa00630	Metabolism	Glyoxylate and dicarboxylate metabolism
hsa05164	Human Diseases	Influenza A
hsa00515	Metabolism	Mannose type O-glycan biosynthesis
hsa05120	Human Diseases	Epithelial cell signaling in Helicobacter pylori infection
hsa01250	Metabolism	Biosynthesis of nucleotide sugars
hsa00190	Metabolism	Oxidative phosphorylation
hsa04975	Organismal Systems	Fat digestion and absorption
hsa00512	Metabolism	Mucin type O-glycan biosynthesis

## Sheet: Sheet3
hsaID	pathway_type	pathway_name
hsa00601	Metabolism	Glycosphingolipid biosynthesis
hsa04912	Organismal Systems	GnRH signaling pathway
hsa05152	Human Diseases	Tuberculosis
hsa00591	Metabolism	Linoleic acid metabolism
hsa00533	Metabolism	Glycosaminoglycan biosynthesis
hsa03050	Genetic Information Processing	Proteasome
hsa00514	Metabolism	Other types of O-glycan biosynthesis
hsa05202	Human Diseases	Transcriptional misregulation in cancer
hsa00240	Metabolism	Pyrimidine metabolism
hsa04659	Organismal Systems	Th17 cell differentiation
hsa04330	Environmental Information Processing	Notch signaling pathway
hsa00450	Metabolism	Selenocompound metabolism
hsa05017	Human Diseases	Spinocerebellar ataxia
hsa00470	Metabolism	D-Amino acid metabolism
hsa04350	Environmental Information Processing	TGF-beta signaling pathway
hsa04022	Environmental Information Processing	cGMP-PKG signaling pathway
hsa05205	Human Diseases	Proteoglycans in cancer
hsa04923	Organismal Systems	Regulation of lipolysis in adipocytes
hsa01240	Metabolism	Biosynthesis of cofactors
hsa05165	Human Diseases	Human papillomavirus infection
hsa04145	Cellular Processes	Phagosome
hsa05217	Human Diseases	Basal cell carcinoma
hsa05171	Human Diseases	Coronavirus disease - COVID-19
hsa05224	Human Diseases	Breast cancer
hsa05235	Human Diseases	PD-L1 expression and PD-1 checkpoint pathway in cancer
hsa03082	Genetic Information Processing	ATP-dependent chromatin remodeling
hsa05150	Human Diseases	Staphylococcus aureus infection
hsa05221	Human Diseases	Acute myeloid leukemia
hsa04672	Organismal Systems	Intestinal immune network for IgA production
hsa04390	Environmental Information Processing	Hippo signaling pathway
hsa04270	Organismal Systems	Vascular smooth muscle contraction
hsa05146	Human Diseases	Amoebiasis
hsa04720	Organismal Systems	Long-term potentiation
hsa00511	Metabolism	Other glycan degradation
hsa04020	Environmental Information Processing	Calcium signaling pathway
hsa05132	Human Diseases	Salmonella infection
hsa05225	Human Diseases	Hepatocellular carcinoma
hsa00061	Metabolism	Fatty acid biosynthesis
hsa04922	Organismal Systems	Glucagon signaling pathway
hsa05161	Human Diseases	Hepatitis B
hsa05167	Human Diseases	Kaposi sarcoma-associated herpesvirus infection
hsa00730	Metabolism	Thiamine metabolism
hsa05200	Human Diseases	Pathways in cancer
hsa04081	Environmental Information Processing	Hormone signaling
hsa05215	Human Diseases	Prostate cancer
hsa05226	Human Diseases	Gastric cancer
hsa00515	Metabolism	Mannose type O-glycan biosynthesis
hsa00770	Metabolism	Pantothenate and CoA biosynthesis
hsa00220	Metabolism	Arginine biosynthesis
hsa00830	Metabolism	Retinol metabolism
hsa00603	Metabolism	Glycosphingolipid biosynthesis

## Sheet: Sheet4
hsaID	pathway_type	pathway_name
hsa05332	Human Diseases	Graft-versus-host disease
hsa05217	Human Diseases	Basal cell carcinoma
hsa00512	Metabolism	Mucin type O-glycan biosynthesis
hsa03018	Genetic Information Processing	RNA degradation
hsa00514	Metabolism	Other types of O-glycan biosynthesis
hsa04978	Organismal Systems	Mineral absorption
hsa01230	Metabolism	Biosynthesis of amino acids
hsa00601	Metabolism	Glycosphingolipid biosynthesis
hsa04140	Cellular Processes	Autophagy - animal
hsa05415	Human Diseases	Diabetic cardiomyopathy
hsa02010	Environmental Information Processing	ABC transporters
hsa05412	Human Diseases	Arrhythmogenic right ventricular cardiomyopathy
hsa04814	Cellular Processes	Motor proteins
hsa05203	Human Diseases	Viral carcinogenesis
hsa04024	Environmental Information Processing	cAMP signaling pathway
hsa04612	Organismal Systems	Antigen processing and presentation
hsa05330	Human Diseases	Allograft rejection
hsa01523	Human Diseases	Antifolate resistance
hsa04122	Genetic Information Processing	Sulfur relay system
hsa04614	Organismal Systems	Renin-angiotensin system
hsa04912	Organismal Systems	GnRH signaling pathway
hsa00240	Metabolism	Pyrimidine metabolism
hsa04710	Organismal Systems	Circadian rhythm
hsa05321	Human Diseases	Inflammatory bowel disease
hsa00591	Metabolism	Linoleic acid metabolism
hsa04964	Organismal Systems	Proximal tubule bicarbonate reclamation
hsa00260	Metabolism	Glycine, serine and threonine metabolism
hsa04148	Cellular Processes	Efferocytosis
hsa00531	Metabolism	Glycosaminoglycan degradation
hsa04151	Environmental Information Processing	PI3K-Akt signaling pathway
hsa04658	Organismal Systems	Th1 and Th2 cell differentiation
hsa01100	Metabolism	Metabolic pathways
hsa04934	Human Diseases	Cushing syndrome

## Sheet: Sheet5
hsaID	pathway_type	pathway_name
hsa05217	Human Diseases	Basal cell carcinoma
hsa00512	Metabolism	Mucin type O-glycan biosynthesis
hsa05332	Human Diseases	Graft-versus-host disease
hsa04978	Organismal Systems	Mineral absorption
hsa00514	Metabolism	Other types of O-glycan biosynthesis
hsa03018	Genetic Information Processing	RNA degradation
hsa04934	Human Diseases	Cushing syndrome
hsa05415	Human Diseases	Diabetic cardiomyopathy
hsa04916	Organismal Systems	Melanogenesis
hsa04657	Organismal Systems	IL-17 signaling pathway
hsa02010	Environmental Information Processing	ABC transporters
hsa05330	Human Diseases	Allograft rejection
hsa04612	Organismal Systems	Antigen processing and presentation
hsa04614	Organismal Systems	Renin-angiotensin system
hsa03460	Genetic Information Processing	Fanconi anemia pathway
hsa00650	Metabolism	Butanoate metabolism
hsa00591	Metabolism	Linoleic acid metabolism
hsa05203	Human Diseases	Viral carcinogenesis
hsa00020	Metabolism	Citrate cycle (TCA cycle)
hsa04659	Organismal Systems	Th17 cell differentiation
hsa04928	Organismal Systems	Parathyroid hormone synthesis, secretion and action
hsa03450	Genetic Information Processing	Non-homologous end-joining
hsa04923	Organismal Systems	Regulation of lipolysis in adipocytes
hsa05321	Human Diseases	Inflammatory bowel disease
hsa04390	Environmental Information Processing	Hippo signaling pathway
hsa04710	Organismal Systems	Circadian rhythm
hsa05412	Human Diseases	Arrhythmogenic right ventricular cardiomyopathy
hsa04814	Cellular Processes	Motor proteins
hsa00513	Metabolism	Various types of N-glycan biosynthesis
hsa04964	Organismal Systems	Proximal tubule bicarbonate reclamation
hsa00071	Metabolism	Fatty acid degradation
hsa04672	Organismal Systems	Intestinal immune network for IgA production
hsa04215	Cellular Processes	Apoptosis
hsa05150	Human Diseases	Staphylococcus aureus infection
hsa00260	Metabolism	Glycine, serine and threonine metabolism
hsa00410	Metabolism	beta-Alanine metabolism
hsa00280	Metabolism	Valine, leucine and isoleucine degradation
hsa00531	Metabolism	Glycosaminoglycan degradation
hsa01240	Metabolism	Biosynthesis of cofactors
hsa00970	Genetic Information Processing	Aminoacyl-tRNA biosynthesis
hsa05143	Human Diseases	African trypanosomiasis
hsa05414	Human Diseases	Dilated cardiomyopathy
hsa05133	Human Diseases	Pertussis
hsa00910	Metabolism	Nitrogen metabolism
hsa04145	Cellular Processes	Phagosome
hsa05168	Human Diseases	Herpes simplex virus 1 infection
hsa05231	Human Diseases	Choline metabolism in cancer
hsa05152	Human Diseases	Tuberculosis
hsa03030	Genetic Information Processing	DNA replication
hsa04380	Organismal Systems	Osteoclast differentiation
hsa04115	Cellular Processes	p53 signaling pathway
hsa00730	Metabolism	Thiamine metabolism
hsa04122	Genetic Information Processing	Sulfur relay system
hsa00470	Metabolism	D-Amino acid metabolism
hsa00380	Metabolism	Tryptophan metabolism
hsa04611	Organismal Systems	Platelet activation
hsa05215	Human Diseases	Prostate cancer

## Sheet: Sheet6
hsaID	pathway_type	pathway_name
hsa04912	Organismal Systems	GnRH signaling pathway
hsa05142	Human Diseases	Chagas disease
hsa04611	Organismal Systems	Platelet activation
hsa01523	Human Diseases	Antifolate resistance
hsa00240	Metabolism	Pyrimidine metabolism
hsa04978	Organismal Systems	Mineral absorption
hsa05205	Human Diseases	Proteoglycans in cancer
hsa00260	Metabolism	Glycine, serine and threonine metabolism
hsa04916	Organismal Systems	Melanogenesis
hsa03264	Genetic Information Processing	Virion
hsa05152	Human Diseases	Tuberculosis
hsa04024	Environmental Information Processing	cAMP signaling pathway
hsa00730	Metabolism	Thiamine metabolism
hsa00533	Metabolism	Glycosaminoglycan biosynthesis
hsa00601	Metabolism	Glycosphingolipid biosynthesis
hsa00541	Metabolism	Biosynthesis of various nucleotide sugars
hsa04350	Environmental Information Processing	TGF-beta signaling pathway
hsa04612	Organismal Systems	Antigen processing and presentation
hsa04650	Organismal Systems	Natural killer cell mediated cytotoxicity
hsa05170	Human Diseases	Human immunodeficiency virus 1 infection
hsa00410	Metabolism	beta-Alanine metabolism
hsa05221	Human Diseases	Acute myeloid leukemia
hsa05144	Human Diseases	Malaria
hsa05150	Human Diseases	Staphylococcus aureus infection
hsa05017	Human Diseases	Spinocerebellar ataxia
hsa03460	Genetic Information Processing	Fanconi anemia pathway
hsa00350	Metabolism	Tyrosine metabolism
hsa04010	Environmental Information Processing	MAPK signaling pathway
hsa04623	Organismal Systems	Cytosolic DNA-sensing pathway
hsa00062	Metabolism	Fatty acid elongation
hsa04630	Environmental Information Processing	JAK-STAT signaling pathway

## Sheet: Sheet7
degree_1__State1_VS_State4	degree_1__State1_VS_State6	degree_1__State1_VS_State7	degree_1__State4_VS_State6	degree_1__State4_VS_State7	degree_1__State6_VS_State7	degree_2_State1_VS_State4_State1_VS_State6	degree_2_State1_VS_State4_State1_VS_State7	degree_2_State1_VS_State4_State4_VS_State7	degree_2_State1_VS_State6_State1_VS_State7	degree_2_State1_VS_State6_State6_VS_State7	degree_2_State1_VS_State7_State4_VS_State7	degree_2_State1_VS_State7_State6_VS_State7	degree_2_State4_VS_State6_State4_VS_State7	degree_2_State4_VS_State6_State6_VS_State7	degree_2_State4_VS_State7_State6_VS_State7	degree_3_State1_VS_State4_State1_VS_State6_State1_VS_State7	degree_3_State1_VS_State4_State1_VS_State7_State4_VS_State7	degree_3_State1_VS_State4_State1_VS_State7_State6_VS_State7	degree_3_State1_VS_State4_State4_VS_State6_State4_VS_State7	degree_3_State1_VS_State4_State4_VS_State7_State6_VS_State7	degree_3_State1_VS_State6_State1_VS_State7_State4_VS_State7	degree_3_State1_VS_State6_State1_VS_State7_State6_VS_State7	degree_3_State1_VS_State6_State4_VS_State6_State4_VS_State7	degree_3_State1_VS_State7_State4_VS_State6_State4_VS_State7	degree_3_State1_VS_State7_State4_VS_State7_State6_VS_State7	degree_3_State4_VS_State6_State4_VS_State7_State6_VS_State7	degree_4_State1_VS_State4_State1_VS_State6_State1_VS_State7_State4_VS_State7	degree_4_State1_VS_State4_State1_VS_State6_State4_VS_State6_State4_VS_State7	degree_4_State1_VS_State4_State1_VS_State7_State4_VS_State6_State6_VS_State7	degree_4_State1_VS_State6_State1_VS_State7_State4_VS_State6_State4_VS_State7	degree_5_State1_VS_State4_State1_VS_State6_State1_VS_State7_State4_VS_State6_State4_VS_State7	degree_5_State1_VS_State4_State1_VS_State6_State1_VS_State7_State4_VS_State6_State6_VS_State7	degree_5_State1_VS_State4_State1_VS_State6_State1_VS_State7_State4_VS_State7_State6_VS_State7
hsa00590	hsa00190	hsa00220	hsa01100	hsa00071	hsa00062	hsa04713	hsa04022	hsa00020	hsa00061	hsa00350	hsa04672	hsa00533	hsa00531	hsa01523	hsa00410	hsa00450	hsa04390	hsa05205	hsa03018	hsa03460	hsa04145	hsa05017	hsa04122	hsa05217	hsa00730	hsa00260	hsa00470	hsa00512	hsa00240	hsa00591	hsa00514	hsa00601	hsa05152
hsa04613	hsa00532	hsa00511	hsa01230	hsa00280	hsa00541		hsa04330	hsa03450	hsa00515	hsa05144		hsa04350	hsa02010	hsa04024	hsa04611	hsa03050	hsa05215		hsa04934		hsa04659				hsa05150	hsa04612	hsa01240		hsa04912
hsa04914	hsa00630	hsa00603	hsa04140	hsa00380	hsa03264			hsa04657	hsa00830			hsa05221	hsa04614		hsa04916	hsa04922			hsa04964		hsa04923					hsa04978
hsa05219	hsa01250	hsa00770	hsa04148	hsa00513	hsa04010			hsa05133	hsa04081				hsa04710			hsa05202			hsa05415
	hsa03430	hsa03082	hsa04151	hsa00650	hsa04623			hsa05168	hsa04270				hsa04814
	hsa04510	hsa04020	hsa04658	hsa00910	hsa04630				hsa05146				hsa05203
	hsa04621	hsa04720		hsa00970	hsa04650				hsa05171				hsa05321
	hsa04660	hsa05132		hsa03030	hsa05142								hsa05330
	hsa04975	hsa05161		hsa04115	hsa05170								hsa05332
	hsa04980	hsa05165		hsa04215									hsa05412
	hsa05120	hsa05167		hsa04380
	hsa05164	hsa05200		hsa04928
		hsa05224		hsa05143
		hsa05225		hsa05231
		hsa05226		hsa05414
		hsa05235
